# Supplementary material for: Clostridium tetani bacteraemia in the plague area in France: Two cases
Source: Curr Res Microb Sci. 2025 Jan 9;8:100339. doi: 10.1016/j.crmicr.2025.100339 (PMC11786803; doi:10.1016/j.crmicr.2025.100339)
Supplement: Supplementary file 2 [file mmc2.xlsx]

## Sheet: gene_presence_absence
Gene	Non-unique Gene name	Annotation	No. isolates	No. sequences	Avg sequences per isolate	Genome Fragment	Order within Fragment	Accessory Fragment	Accessory Order with Fragment	QC	Min group size nuc	Max group size nuc	Avg group size nuc	CMCC64008	Mfbjulcb2	KHSU-144316-041	KHSU-254310-026	NIID-071400-001	Harvard	ATCC 453	E88	Q7451	Q7452
group_1000		hypothetical protein	10	10	1	5	1019				812	896	887	ASM2963622v1 _02235	GCF_003013635.1_ASM301363v1 _00456	GCF_033128185.1_ASM3312818v1 _02189	GCF_033128265.1_ASM3312826v1 _02143	ASM3312828v1 _02153	GCF_004119355.1_ASM411935v1 _01225	ASM76232v1 _00283	E88.fna_02333	Q7451 _01964	Q7452 _02309
stiP		Cysteine protease StiP	10	10	1	5	1033				587	1112	1059	ASM2963622v1 _02250	GCF_003013635.1_ASM301363v1 _00442	GCF_033128185.1_ASM3312818v1 _02203	GCF_033128265.1_ASM3312826v1 _02157	ASM3312828v1 _02167	GCF_004119355.1_ASM411935v1 _01211	ASM76232v1 _00269	E88.fna_02347	Q7451 _01123	Q7452 _02323
paeR7IM		Modification methylase PaeR7I	10	10	1	5	1047				1718	1751	1747	ASM2963622v1 _02264	GCF_003013635.1_ASM301363v1 _00428	GCF_033128185.1_ASM3312818v1 _02218	GCF_033128265.1_ASM3312826v1 _02171	ASM3312828v1 _02181	GCF_004119355.1_ASM411935v1 _01197	ASM76232v1 _00255	E88.fna_02361	Q7451 _01137	Q7452 _02337
group_1003		hypothetical protein	10	10	1	5	1048				932	974	939	ASM2963622v1 _02265	GCF_003013635.1_ASM301363v1 _00427	GCF_033128185.1_ASM3312818v1 _02219	GCF_033128265.1_ASM3312826v1 _02172	ASM3312828v1 _02182	GCF_004119355.1_ASM411935v1 _01196	ASM76232v1 _00254	E88.fna_02362	Q7451 _01138	Q7452 _02338
murJ_1		Lipid II flippase MurJ	10	10	1	5	1052				1556	1556	1556	ASM2963622v1 _02269	GCF_003013635.1_ASM301363v1 _00423	GCF_033128185.1_ASM3312818v1 _02223	GCF_033128265.1_ASM3312826v1 _02176	ASM3312828v1 _02186	GCF_004119355.1_ASM411935v1 _01192	ASM76232v1 _00250	E88.fna_02366	Q7451 _01142	Q7452 _02342
iolG_3		Myo-inositol 2-dehydrogenase	10	10	1	5	1061				1106	1106	1106	ASM2963622v1 _02278	GCF_003013635.1_ASM301363v1 _00414	GCF_033128185.1_ASM3312818v1 _02232	GCF_033128265.1_ASM3312826v1 _02185	ASM3312828v1 _02195	GCF_004119355.1_ASM411935v1 _01183	ASM76232v1 _00241	E88.fna_02375	Q7451 _01151	Q7452 _02351
tuaC		Putative teichuronic acid biosynthesis glycosyltransferase TuaC	10	10	1	5	1063				1205	1205	1205	ASM2963622v1 _02280	GCF_003013635.1_ASM301363v1 _00412	GCF_033128185.1_ASM3312818v1 _02234	GCF_033128265.1_ASM3312826v1 _02187	ASM3312828v1 _02197	GCF_004119355.1_ASM411935v1 _01181	ASM76232v1 _00239	E88.fna_02377	Q7451 _01153	Q7452 _02353
group_1007		hypothetical protein	10	10	1	5	1068				461	461	461	ASM2963622v1 _02285	GCF_003013635.1_ASM301363v1 _00407	GCF_033128185.1_ASM3312818v1 _02239	GCF_033128265.1_ASM3312826v1 _02192	ASM3312828v1 _02202	GCF_004119355.1_ASM411935v1 _01176	ASM76232v1 _00234	E88.fna_02382	Q7451 _01158	Q7452 _02358
zapA		Cell division protein ZapA	10	10	1	5	1071				656	659	658	ASM2963622v1 _02288	GCF_003013635.1_ASM301363v1 _00404	GCF_033128185.1_ASM3312818v1 _02242	GCF_033128265.1_ASM3312826v1 _02195	ASM3312828v1 _02205	GCF_004119355.1_ASM411935v1 _01173	ASM76232v1 _00231	E88.fna_02385	Q7451 _01161	Q7452 _02361
pheT		Phenylalanine--tRNA ligase beta subunit	10	10	1	5	1072				2375	2375	2375	ASM2963622v1 _02289	GCF_003013635.1_ASM301363v1 _00403	GCF_033128185.1_ASM3312818v1 _02243	GCF_033128265.1_ASM3312826v1 _02196	ASM3312828v1 _02206	GCF_004119355.1_ASM411935v1 _01172	ASM76232v1 _00230	E88.fna_02386	Q7451 _01162	Q7452 _02362
cobT		Nicotinate-nucleotide--dimethylbenzimidazole phosphoribosyltransferase	10	10	1	5	3760				1076	1076	1076	ASM2963622v1 _02306	GCF_003013635.1_ASM301363v1 _00386	GCF_033128185.1_ASM3312818v1 _02258	GCF_033128265.1_ASM3312826v1 _02213	ASM3312828v1 _02220	GCF_004119355.1_ASM411935v1 _01158	ASM76232v1 _00216	E88.fna_02400	Q7451 _01181	Q7452 _02380
COQ5_3		2-methoxy-6-polyprenyl-1,4-benzoquinol methylase, mitochondrial	10	10	1	5	3758				740	740	740	ASM2963622v1 _02308	GCF_003013635.1_ASM301363v1 _00384	GCF_033128185.1_ASM3312818v1 _02260	GCF_033128265.1_ASM3312826v1 _02215	ASM3312828v1 _02222	GCF_004119355.1_ASM411935v1 _01156	ASM76232v1 _00214	E88.fna_02402	Q7451 _01183	Q7452 _02382
dapA		4-hydroxy-tetrahydrodipicolinate synthase	10	10	1	5	3755				884	884	884	ASM2963622v1 _02311	GCF_003013635.1_ASM301363v1 _00381	GCF_033128185.1_ASM3312818v1 _02263	GCF_033128265.1_ASM3312826v1 _02218	ASM3312828v1 _02225	GCF_004119355.1_ASM411935v1 _01153	ASM76232v1 _00211	E88.fna_02405	Q7451 _01186	Q7452 _02385
dapB		4-hydroxy-tetrahydrodipicolinate reductase	10	10	1	5	3754				752	752	752	ASM2963622v1 _02312	GCF_003013635.1_ASM301363v1 _00380	GCF_033128185.1_ASM3312818v1 _02264	GCF_033128265.1_ASM3312826v1 _02219	ASM3312828v1 _02226	GCF_004119355.1_ASM411935v1 _01152	ASM76232v1 _00210	E88.fna_02406	Q7451 _01187	Q7452 _02386
pdaA		Peptidoglycan-N-acetylmuramic acid deacetylase PdaA	10	10	1	5	3751				746	749	748	ASM2963622v1 _02315	GCF_003013635.1_ASM301363v1 _00377	GCF_033128185.1_ASM3312818v1 _02267	GCF_033128265.1_ASM3312826v1 _02222	ASM3312828v1 _02229	GCF_004119355.1_ASM411935v1 _01149	ASM76232v1 _00207	E88.fna_02409	Q7451 _01190	Q7452 _02389
atpC		V-type ATP synthase subunit C	10	10	1	5	3715				1049	1049	1049	ASM2963622v1 _02350	GCF_003013635.1_ASM301363v1 _00342	GCF_033128185.1_ASM3312818v1 _02303	GCF_033128265.1_ASM3312826v1 _02257	ASM3312828v1 _02265	GCF_004119355.1_ASM411935v1 _01114	ASM76232v1 _00172	E88.fna_02443	Q7451 _01219	Q7452 _02423
group_1019		hypothetical protein	10	10	1	5	3703				2918	3455	3240	ASM2963622v1 _02362	GCF_003013635.1_ASM301363v1 _00330	GCF_033128185.1_ASM3312818v1 _02315	GCF_033128265.1_ASM3312826v1 _02269	ASM3312828v1 _02277	GCF_004119355.1_ASM411935v1 _01102	ASM76232v1 _00160	E88.fna_02455	Q7451 _01231	Q7452 _02435
thrB		Homoserine kinase	10	10	1	5	3691				902	902	902	ASM2963622v1 _02373	GCF_003013635.1_ASM301363v1 _00319	GCF_033128185.1_ASM3312818v1 _02326	GCF_033128265.1_ASM3312826v1 _02280	ASM3312828v1 _02289	GCF_004119355.1_ASM411935v1 _01091	ASM76232v1 _00149	E88.fna_02466	Q7451 _01242	Q7452 _02446
group_1021		hypothetical protein	10	10	1	5	3679				707	788	723	ASM2963622v1 _02385	GCF_003013635.1_ASM301363v1 _00307	GCF_033128185.1_ASM3312818v1 _02338	GCF_033128265.1_ASM3312826v1 _02292	ASM3312828v1 _02301	GCF_004119355.1_ASM411935v1 _01079	ASM76232v1 _00137	E88.fna_02478	Q7451 _01254	Q7452 _02458
pyrE_2		Orotate phosphoribosyltransferase	10	10	1	5	3671				581	581	581	ASM2963622v1 _02393	GCF_003013635.1_ASM301363v1 _00299	GCF_033128185.1_ASM3312818v1 _02346	GCF_033128265.1_ASM3312826v1 _02300	ASM3312828v1 _02309	GCF_004119355.1_ASM411935v1 _01071	ASM76232v1 _00129	E88.fna_02486	Q7451 _01262	Q7452 _02466
pyrI		Aspartate carbamoyltransferase regulatory chain	10	10	1	5	3666				434	434	434	ASM2963622v1 _02398	GCF_003013635.1_ASM301363v1 _00294	GCF_033128185.1_ASM3312818v1 _02351	GCF_033128265.1_ASM3312826v1 _02305	ASM3312828v1 _02314	GCF_004119355.1_ASM411935v1 _01066	ASM76232v1 _00124	E88.fna_02491	Q7451 _01267	Q7452 _02471
pyrB		Aspartate carbamoyltransferase catalytic subunit	10	10	1	5	3665				923	941	928	ASM2963622v1 _02399	GCF_003013635.1_ASM301363v1 _00293	GCF_033128185.1_ASM3312818v1 _02352	GCF_033128265.1_ASM3312826v1 _02306	ASM3312828v1 _02315	GCF_004119355.1_ASM411935v1 _01065	ASM76232v1 _00123	E88.fna_02492	Q7451 _01268	Q7452 _02472
xpt		Xanthine phosphoribosyltransferase	10	10	1	5	3664				311	572	545	ASM2963622v1 _02400	GCF_003013635.1_ASM301363v1 _00292	GCF_033128185.1_ASM3312818v1 _02353	GCF_033128265.1_ASM3312826v1 _02307	ASM3312828v1 _02316	GCF_004119355.1_ASM411935v1 _01064	ASM76232v1 _00122	E88.fna_02493	Q7451 _01269	Q7452 _02473
group_1027		hypothetical protein	10	10	1	5	2486				203	203	203	ASM2963622v1 _02426	GCF_003013635.1_ASM301363v1 _02405	GCF_033128185.1_ASM3312818v1 _02458	GCF_033128265.1_ASM3312826v1 _02397	ASM3312828v1 _02344	GCF_004119355.1_ASM411935v1 _01049	ASM76232v1 _02797	E88.fna_02508	Q7451 _02597	Q7452 _02488
scmP		N-acetylcysteine deacetylase	10	10	1	5	2493				1184	1184	1184	ASM2963622v1 _02433	GCF_003013635.1_ASM301363v1 _02398	GCF_033128185.1_ASM3312818v1 _02465	GCF_033128265.1_ASM3312826v1 _02404	ASM3312828v1 _02351	GCF_004119355.1_ASM411935v1 _01042	ASM76232v1 _02790	E88.fna_02515	Q7451 _02604	Q7452 _02495
iaaH		Indole-3-acetyl-aspartic acid hydrolase	10	10	1	5	2494				1313	1313	1313	ASM2963622v1 _02434	GCF_003013635.1_ASM301363v1 _02397	GCF_033128185.1_ASM3312818v1 _02466	GCF_033128265.1_ASM3312826v1 _02405	ASM3312828v1 _02352	GCF_004119355.1_ASM411935v1 _01041	ASM76232v1 _02789	E88.fna_02516	Q7451 _02605	Q7452 _02496
group_1030		hypothetical protein	10	10	1	5	2499				440	440	440	ASM2963622v1 _02439	GCF_003013635.1_ASM301363v1 _02392	GCF_033128185.1_ASM3312818v1 _02471	GCF_033128265.1_ASM3312826v1 _02410	ASM3312828v1 _02357	GCF_004119355.1_ASM411935v1 _01036	ASM76232v1 _02784	E88.fna_02521	Q7451 _02610	Q7452 _02501
pgi		Glucose-6-phosphate isomerase	10	10	1	5	2500				1349	1349	1349	ASM2963622v1 _02440	GCF_003013635.1_ASM301363v1 _02391	GCF_033128185.1_ASM3312818v1 _02472	GCF_033128265.1_ASM3312826v1 _02411	ASM3312828v1 _02358	GCF_004119355.1_ASM411935v1 _01035	ASM76232v1 _02783	E88.fna_02522	Q7451 _02611	Q7452 _02502
comC		Type 4 prepilin-like proteins leader peptide-processing enzyme	10	10	1	5	2508				746	752	747	ASM2963622v1 _02448	GCF_003013635.1_ASM301363v1 _02383	GCF_033128185.1_ASM3312818v1 _02480	GCF_033128265.1_ASM3312826v1 _02419	ASM3312828v1 _02375	GCF_004119355.1_ASM411935v1 _01027	ASM76232v1 _02814	E88.fna_02530	Q7451 _02616	Q7452 _02524
group_1034		hypothetical protein	10	10	1	5	2858				971	974	971	ASM2963622v1 _02465	GCF_003013635.1_ASM301363v1 _01045	GCF_033128185.1_ASM3312818v1 _02497	GCF_033128265.1_ASM3312826v1 _02436	ASM3312828v1 _02392	GCF_004119355.1_ASM411935v1 _02543	ASM76232v1 _01675	E88.fna_02547	Q7451 _01274	Q7452 _02540
proC		Pyrroline-5-carboxylate reductase	10	10	1	5	2857				812	812	812	ASM2963622v1 _02466	GCF_003013635.1_ASM301363v1 _01046	GCF_033128185.1_ASM3312818v1 _02498	GCF_033128265.1_ASM3312826v1 _02437	ASM3312828v1 _02393	GCF_004119355.1_ASM411935v1 _02542	ASM76232v1 _01674	E88.fna_02548	Q7451 _01275	Q7452 _02541
group_1036		hypothetical protein	10	10	1	5	2854				371	371	371	ASM2963622v1 _02469	GCF_003013635.1_ASM301363v1 _01049	GCF_033128185.1_ASM3312818v1 _02501	GCF_033128265.1_ASM3312826v1 _02440	ASM3312828v1 _02396	GCF_004119355.1_ASM411935v1 _02539	ASM76232v1 _01671	E88.fna_02551	Q7451 _01278	Q7452 _02544
lhgD_3		L-2-hydroxyglutarate dehydrogenase	10	10	1	5	2852				1439	1439	1439	ASM2963622v1 _02471	GCF_003013635.1_ASM301363v1 _01051	GCF_033128185.1_ASM3312818v1 _02503	GCF_033128265.1_ASM3312826v1 _02442	ASM3312828v1 _02398	GCF_004119355.1_ASM411935v1 _02537	ASM76232v1 _01669	E88.fna_02553	Q7451 _01280	Q7452 _02546
znuA_2		hypothetical protein	10	10	1	5	2849				896	896	896	ASM2963622v1 _02475	GCF_003013635.1_ASM301363v1 _01056	GCF_033128185.1_ASM3312818v1 _02507	GCF_033128265.1_ASM3312826v1 _02446	ASM3312828v1 _02402	GCF_004119355.1_ASM411935v1 _02529	ASM76232v1 _01665	E88.fna_02561	Q7451 _01284	Q7452 _02550
group_1039		hypothetical protein	10	10	1	5	2841				875	1079	1058	ASM2963622v1 _02483	GCF_003013635.1_ASM301363v1 _01064	GCF_033128185.1_ASM3312818v1 _02515	GCF_033128265.1_ASM3312826v1 _02454	ASM3312828v1 _02410	GCF_004119355.1_ASM411935v1 _02521	ASM76232v1 _01657	E88.fna_02569	Q7451 _01292	Q7452 _02558
lysA		Diaminopimelate decarboxylase	10	10	1	5	2832				1298	1298	1298	ASM2963622v1 _02493	GCF_003013635.1_ASM301363v1 _01072	GCF_033128185.1_ASM3312818v1 _02524	GCF_033128265.1_ASM3312826v1 _02463	ASM3312828v1 _02419	GCF_004119355.1_ASM411935v1 _02513	ASM76232v1 _01649	E88.fna_02577	Q7451 _01301	Q7452 _02567
fieF		Ferrous-iron efflux pump FieF	10	10	1	5	2830				1184	1184	1184	ASM2963622v1 _02495	GCF_003013635.1_ASM301363v1 _01074	GCF_033128185.1_ASM3312818v1 _02526	GCF_033128265.1_ASM3312826v1 _02465	ASM3312828v1 _02421	GCF_004119355.1_ASM411935v1 _02511	ASM76232v1 _01647	E88.fna_02579	Q7451 _01303	Q7452 _02569
glpK_2		Glycerol kinase	10	10	1	5	2826				1481	1481	1481	ASM2963622v1 _02499	GCF_003013635.1_ASM301363v1 _01078	GCF_033128185.1_ASM3312818v1 _02530	GCF_033128265.1_ASM3312826v1 _02469	ASM3312828v1 _02425	GCF_004119355.1_ASM411935v1 _02507	ASM76232v1 _01643	E88.fna_02583	Q7451 _01307	Q7452 _02573
gntR		putative D-xylose utilization operon transcriptional repressor	10	10	1	5	2819				665	665	665	ASM2963622v1 _02506	GCF_003013635.1_ASM301363v1 _01085	GCF_033128185.1_ASM3312818v1 _02537	GCF_033128265.1_ASM3312826v1 _02476	ASM3312828v1 _02432	GCF_004119355.1_ASM411935v1 _02500	ASM76232v1 _01636	E88.fna_02590	Q7451 _01314	Q7452 _02580
group_1044		18 kDa heat shock protein	10	10	1	5	2818				440	440	440	ASM2963622v1 _02507	GCF_003013635.1_ASM301363v1 _01086	GCF_033128185.1_ASM3312818v1 _02539	GCF_033128265.1_ASM3312826v1 _02477	ASM3312828v1 _02433	GCF_004119355.1_ASM411935v1 _02499	ASM76232v1 _01635	E88.fna_02591	Q7451 _01315	Q7452 _02581
mocA		Molybdenum cofactor cytidylyltransferase	10	10	1	5	2815				587	593	591	ASM2963622v1 _02510	GCF_003013635.1_ASM301363v1 _01089	GCF_033128185.1_ASM3312818v1 _02542	GCF_033128265.1_ASM3312826v1 _02480	ASM3312828v1 _02436	GCF_004119355.1_ASM411935v1 _02496	ASM76232v1 _01632	E88.fna_02594	Q7451 _01318	Q7452 _02584
group_1046		hypothetical protein	10	10	1	5	2814				683	683	683	ASM2963622v1 _02511	GCF_003013635.1_ASM301363v1 _01090	GCF_033128185.1_ASM3312818v1 _02543	GCF_033128265.1_ASM3312826v1 _02481	ASM3312828v1 _02437	GCF_004119355.1_ASM411935v1 _02495	ASM76232v1 _01631	E88.fna_02595	Q7451 _01319	Q7452 _02585
hcrB		4-hydroxybenzoyl-CoA reductase subunit beta	10	10	1	5	2812				839	848	846	ASM2963622v1 _02513	GCF_003013635.1_ASM301363v1 _01092	GCF_033128185.1_ASM3312818v1 _02545	GCF_033128265.1_ASM3312826v1 _02483	ASM3312828v1 _02439	GCF_004119355.1_ASM411935v1 _02493	ASM76232v1 _01629	E88.fna_02597	Q7451 _01321	Q7452 _02587
pbsA1		Heme oxygenase 1	10	10	1	5	2810				635	635	635	ASM2963622v1 _02515	GCF_003013635.1_ASM301363v1 _01094	GCF_033128185.1_ASM3312818v1 _02547	GCF_033128265.1_ASM3312826v1 _02485	ASM3312828v1 _02441	GCF_004119355.1_ASM411935v1 _02491	ASM76232v1 _01627	E88.fna_02599	Q7451 _01323	Q7452 _02589
asrA		Anaerobic sulfite reductase subunit A	10	10	1	5	2762				1001	1001	1001	ASM2963622v1 _02528	GCF_003013635.1_ASM301363v1 _01112	GCF_033128185.1_ASM3312818v1 _02555	GCF_033128265.1_ASM3312826v1 _02492	ASM3312828v1 _02448	GCF_004119355.1_ASM411935v1 _02484	ASM76232v1 _01620	E88.fna_02606	Q7451 _01333	Q7452 _02599
porB		Pyruvate synthase subunit PorB	10	10	1	5	2723				950	950	950	ASM2963622v1 _02567	GCF_003013635.1_ASM301363v1 _01151	GCF_033128185.1_ASM3312818v1 _02594	GCF_033128265.1_ASM3312826v1 _02531	ASM3312828v1 _02487	GCF_004119355.1_ASM411935v1 _02445	ASM76232v1 _01581	E88.fna_02645	Q7451 _01372	Q7452 _02638
porA		Pyruvate synthase subunit PorA	10	10	1	5	2722				1190	1190	1190	ASM2963622v1 _02568	GCF_003013635.1_ASM301363v1 _01152	GCF_033128185.1_ASM3312818v1 _02595	GCF_033128265.1_ASM3312826v1 _02532	ASM3312828v1 _02488	GCF_004119355.1_ASM411935v1 _02444	ASM76232v1 _01580	E88.fna_02646	Q7451 _01373	Q7452 _02639
group_1052		hypothetical protein	10	10	1	5	2708				1184	1190	1184	ASM2963622v1 _02582	GCF_003013635.1_ASM301363v1 _01166	GCF_033128185.1_ASM3312818v1 _02609	GCF_033128265.1_ASM3312826v1 _02546	ASM3312828v1 _02502	GCF_004119355.1_ASM411935v1 _02430	ASM76232v1 _01566	E88.fna_02660	Q7451 _01387	Q7452 _02653
group_1053		hypothetical protein	10	10	1	5	2707				881	884	883	ASM2963622v1 _02583	GCF_003013635.1_ASM301363v1 _01167	GCF_033128185.1_ASM3312818v1 _02610	GCF_033128265.1_ASM3312826v1 _02547	ASM3312828v1 _02503	GCF_004119355.1_ASM411935v1 _02429	ASM76232v1 _01565	E88.fna_02661	Q7451 _01388	Q7452 _02654
dadA		D-amino acid dehydrogenase	10	10	1	5	2695				1601	1601	1601	ASM2963622v1 _02589	GCF_003013635.1_ASM301363v1 _01173	GCF_033128185.1_ASM3312818v1 _02616	GCF_033128265.1_ASM3312826v1 _02565	ASM3312828v1 _02513	GCF_004119355.1_ASM411935v1 _02423	ASM76232v1 _01555	E88.fna_02667	Q7451 _01395	Q7452 _02661
cpoB		Cell division coordinator CpoB	10	10	1	5	2688				1238	1274	1250	ASM2963622v1 _02596	GCF_003013635.1_ASM301363v1 _01180	GCF_033128185.1_ASM3312818v1 _02623	GCF_033128265.1_ASM3312826v1 _02572	ASM3312828v1 _02520	GCF_004119355.1_ASM411935v1 _02416	ASM76232v1 _01548	E88.fna_02674	Q7451 _01402	Q7452 _02668
rpsC		30S ribosomal protein S3	10	10	1	5	2642				350	668	636	ASM2963622v1 _02641	GCF_003013635.1_ASM301363v1 _01225	GCF_033128185.1_ASM3312818v1 _02668	GCF_033128265.1_ASM3312826v1 _02617	ASM3312828v1 _02567	GCF_004119355.1_ASM411935v1 _02370	ASM76232v1 _01503	E88.fna_02719	Q7451 _01447	Q7452 _02713
yacL		putative PIN and TRAM-domain containing protein YacL	10	10	1	5	2264				695	1181	1132	ASM2963622v1 _02673	GCF_003013635.1_ASM301363v1 _02655	GCF_033128185.1_ASM3312818v1 _02700	GCF_033128265.1_ASM3312826v1 _02649	ASM3312828v1 _02600	GCF_004119355.1_ASM411935v1 _00353	ASM76232v1 _02698	E88.fna_02751	Q7451 _02782	Q7452 _02745
ctsR		Transcriptional regulator CtsR	10	10	1	5	2272				458	458	458	ASM2963622v1 _02681	GCF_003013635.1_ASM301363v1 _02663	GCF_033128185.1_ASM3312818v1 _02708	GCF_033128265.1_ASM3312826v1 _02657	ASM3312828v1 _02608	GCF_004119355.1_ASM411935v1 _00361	ASM76232v1 _02690	E88.fna_02759	Q7451 _02790	Q7452 _02753
group_1061		hypothetical protein	10	10	1	5	467				206	206	206	ASM2963622v1 _02700	GCF_003013635.1_ASM301363v1 _02526	GCF_033128185.1_ASM3312818v1 _02908	GCF_033128265.1_ASM3312826v1 _02853	ASM3312828v1 _02831	GCF_004119355.1_ASM411935v1 _00051	ASM76232v1 _00097	E88.fna_02789	Q7451 _02380	Q7452 _02772
group_1062		hypothetical protein	10	10	1	5	466				197	200	199	ASM2963622v1 _02701	GCF_003013635.1_ASM301363v1 _02525	GCF_033128185.1_ASM3312818v1 _02909	GCF_033128265.1_ASM3312826v1 _02854	ASM3312828v1 _02832	GCF_004119355.1_ASM411935v1 _00050	ASM76232v1 _00098	E88.fna_02790	Q7451 _02381	Q7452 _02773
group_1064		hypothetical protein	10	10	1	5	3865				425	458	441	ASM2963622v1 _02741	GCF_003013635.1_ASM301363v1 _02691	GCF_033128185.1_ASM3312818v1 _02872	GCF_033128265.1_ASM3312826v1 _02815	ASM3312828v1 _02767	GCF_004119355.1_ASM411935v1 _00084	ASM76232v1 _00050	E88.fna_02850	Q7451 _02749	Q7452 _02816
group_107	walR_3	Transcriptional regulatory protein WalR	10	10	1	5	4003				692	728	702	ASM2963622v1 _01472	GCF_003013635.1_ASM301363v1 _01723	GCF_033128185.1_ASM3312818v1 _01309	GCF_033128265.1_ASM3312826v1 _01334	ASM3312828v1 _01357	GCF_004119355.1_ASM411935v1 _00406	ASM76232v1 _02766	E88.fna_01484	Q7451 _02836	Q7452 _01469
group_1070		hypothetical protein	10	10	1	5	1807				464	470	465	ASM2963622v1 _01844	GCF_003013635.1_ASM301363v1 _00789	GCF_033128185.1_ASM3312818v1 _01699	GCF_033128265.1_ASM3312826v1 _01709	ASM3312828v1 _01761	GCF_004119355.1_ASM411935v1 _00810	ASM76232v1 _00994	E88.fna_01886	Q7451 _00951	Q7452 _01846
group_1071		hypothetical protein	10	10	1	5	3949				656	668	665	ASM2963622v1 _01517	GCF_003013635.1_ASM301363v1 _01765	GCF_033128185.1_ASM3312818v1 _01351	GCF_033128265.1_ASM3312826v1 _01383	ASM3312828v1 _01396	GCF_004119355.1_ASM411935v1 _00443	ASM76232v1 _02727	E88.fna_01521	Q7451 _00689	Q7452 _01521
walR_3		Sensory transduction protein regX3	10	10	1	5	1782				695	695	695	ASM2963622v1 _01869	GCF_003013635.1_ASM301363v1 _02030	GCF_033128185.1_ASM3312818v1 _01724	GCF_033128265.1_ASM3312826v1 _01734	ASM3312828v1 _01786	GCF_004119355.1_ASM411935v1 _00835	ASM76232v1 _00709	E88.fna_01911	Q7451 _00977	Q7452 _01872
group_110		hypothetical protein	10	10	1	5	3970				221	221	221	ASM2963622v1 _01491	GCF_003013635.1_ASM301363v1 _01742	GCF_033128185.1_ASM3312818v1 _01328	GCF_033128265.1_ASM3312826v1 _01357	ASM3312828v1 _01379	GCF_004119355.1_ASM411935v1 _00425	ASM76232v1 _02744	E88.fna_01503	Q7451 _02805	Q7452 _01490
flgG_1		Flagellar basal-body rod protein FlgG	10	10	1	5	236				857	869	858	ASM2963622v1 _01701	GCF_003013635.1_ASM301363v1 _00648	GCF_033128185.1_ASM3312818v1 _01564	GCF_033128265.1_ASM3312826v1 _01568	ASM3312828v1 _01626	GCF_004119355.1_ASM411935v1 _00664	ASM76232v1 _01124	E88.fna_01741	Q7451 _02480	Q7452 _01705
group_112		hypothetical protein	10	10	1	5	3772				221	224	221	ASM2963622v1 _02756	GCF_003013635.1_ASM301363v1 _02706	GCF_033128185.1_ASM3312818v1 _02883	GCF_033128265.1_ASM3312826v1 _02830	ASM3312828v1 _02794	GCF_004119355.1_ASM411935v1 _00072	ASM76232v1 _00061	E88.fna_02862	Q7451 _02765	Q7452 _02831
group_113		hypothetical protein	10	10	1	5	3653				1439	2129	2059	ASM2963622v1 _02162	GCF_003013635.1_ASM301363v1 _00529	GCF_033128185.1_ASM3312818v1 _02045	GCF_033128265.1_ASM3312826v1 _02070	ASM3312828v1 _02080	GCF_004119355.1_ASM411935v1 _01367	ASM76232v1 _00417	E88.fna_02191	Q7451 _01878	Q7452 _02194
rlmCD_1		23S rRNA (uracil-C(5))-methyltransferase RlmCD	10	10	1	5	4093				1352	1364	1356	ASM2963622v1 _02003	GCF_003013635.1_ASM301363v1 _01826	GCF_033128185.1_ASM3312818v1 _01891	GCF_033128265.1_ASM3312826v1 _01912	ASM3312828v1 _01926	GCF_004119355.1_ASM411935v1 _00957	ASM76232v1 _00569	E88.fna_02032	Q7451 _01098	Q7452 _02037
pepF1		Oligoendopeptidase F, plasmid	10	10	1	5	2976				1799	1802	1799	ASM2963622v1 _02015	GCF_003013635.1_ASM301363v1 _01838	GCF_033128185.1_ASM3312818v1 _01903	GCF_033128265.1_ASM3312826v1 _01925	ASM3312828v1 _01938	GCF_004119355.1_ASM411935v1 _00969	ASM76232v1 _00557	E88.fna_02045	Q7451 _02705	Q7452 _02049
murD		UDP-N-acetylmuramoylalanine--D-glutamate ligase	10	10	1	5	2279				1376	1376	1376	ASM2963622v1 _00003	GCF_003013635.1_ASM301363v1 _02728	GCF_033128185.1_ASM3312818v1 _02725	GCF_033128265.1_ASM3312826v1 _02672	ASM3312828v1 _02623	GCF_004119355.1_ASM411935v1 _00199	ASM76232v1 _01495	E88.fna_00196	Q7451 _01606	Q7452 _00195
group_1143		hypothetical protein	10	10	1	5	2283				836	836	836	ASM2963622v1 _00008	GCF_003013635.1_ASM301363v1 _02723	GCF_033128185.1_ASM3312818v1 _02730	GCF_033128265.1_ASM3312826v1 _02677	ASM3312828v1 _02628	GCF_004119355.1_ASM411935v1 _00194	ASM76232v1 _01490	E88.fna_00191	Q7451 _01611	Q7452 _00190
dusB		tRNA-dihydrouridine synthase B	10	10	1	5	2284				968	968	968	ASM2963622v1 _00009	GCF_003013635.1_ASM301363v1 _02722	GCF_033128185.1_ASM3312818v1 _02731	GCF_033128265.1_ASM3312826v1 _02678	ASM3312828v1 _02629	GCF_004119355.1_ASM411935v1 _00193	ASM76232v1 _01489	E88.fna_00190	Q7451 _01612	Q7452 _00189
group_1145		hypothetical protein	10	10	1	5	2286				383	383	383	ASM2963622v1 _00011	GCF_003013635.1_ASM301363v1 _02720	GCF_033128185.1_ASM3312818v1 _02733	GCF_033128265.1_ASM3312826v1 _02680	ASM3312828v1 _02631	GCF_004119355.1_ASM411935v1 _00191	ASM76232v1 _01487	E88.fna_00188	Q7451 _01614	Q7452 _00187
hpt_2		Hypoxanthine-guanine phosphoribosyltransferase	10	10	1	5	2288				545	545	545	ASM2963622v1 _00013	GCF_003013635.1_ASM301363v1 _02718	GCF_033128185.1_ASM3312818v1 _02735	GCF_033128265.1_ASM3312826v1 _02682	ASM3312828v1 _02633	GCF_004119355.1_ASM411935v1 _00189	ASM76232v1 _01485	E88.fna_00186	Q7451 _01616	Q7452 _00185
tilS		tRNA(Ile)-lysidine synthase	10	10	1	5	2289				1403	1403	1403	ASM2963622v1 _00014	GCF_003013635.1_ASM301363v1 _02717	GCF_033128185.1_ASM3312818v1 _02736	GCF_033128265.1_ASM3312826v1 _02683	ASM3312828v1 _02634	GCF_004119355.1_ASM411935v1 _00188	ASM76232v1 _01484	E88.fna_00185	Q7451 _01617	Q7452 _00184
spoIIE		Stage II sporulation protein E	10	10	1	5	2290				2387	2387	2387	ASM2963622v1 _00015	GCF_003013635.1_ASM301363v1 _02716	GCF_033128185.1_ASM3312818v1 _02737	GCF_033128265.1_ASM3312826v1 _02684	ASM3312828v1 _02635	GCF_004119355.1_ASM411935v1 _00187	ASM76232v1 _01483	E88.fna_00184	Q7451 _01618	Q7452 _00183
ftsL_2		Cell division protein FtsL	10	10	1	5	2292				272	272	272	ASM2963622v1 _00022	GCF_003013635.1_ASM301363v1 _02561	GCF_033128185.1_ASM3312818v1 _02744	GCF_033128265.1_ASM3312826v1 _02691	ASM3312828v1 _02642	GCF_004119355.1_ASM411935v1 _00180	ASM76232v1 _01476	E88.fna_00177	Q7451 _01625	Q7452 _00176
group_1150		hypothetical protein	10	10	1	5	2293				422	422	422	ASM2963622v1 _00023	GCF_003013635.1_ASM301363v1 _02560	GCF_033128185.1_ASM3312818v1 _02745	GCF_033128265.1_ASM3312826v1 _02692	ASM3312828v1 _02643	GCF_004119355.1_ASM411935v1 _00179	ASM76232v1 _01475	E88.fna_00176	Q7451 _01626	Q7452 _00175
group_1151		putative protein	10	10	1	5	2295				245	245	245	ASM2963622v1 _00025	GCF_003013635.1_ASM301363v1 _02558	GCF_033128185.1_ASM3312818v1 _02747	GCF_033128265.1_ASM3312826v1 _02694	ASM3312828v1 _02645	GCF_004119355.1_ASM411935v1 _00177	ASM76232v1 _01473	E88.fna_00174	Q7451 _01628	Q7452 _00173
prsA		Foldase protein PrsA	10	10	1	5	2300				1019	1019	1019	ASM2963622v1 _00030	GCF_003013635.1_ASM301363v1 _02553	GCF_033128185.1_ASM3312818v1 _02752	GCF_033128265.1_ASM3312826v1 _02699	ASM3312828v1 _02650	GCF_004119355.1_ASM411935v1 _00172	ASM76232v1 _01468	E88.fna_00169	Q7451 _01633	Q7452 _00168
pth		Peptidyl-tRNA hydrolase	10	10	1	5	2302				566	566	566	ASM2963622v1 _00032	GCF_003013635.1_ASM301363v1 _02551	GCF_033128185.1_ASM3312818v1 _02754	GCF_033128265.1_ASM3312826v1 _02701	ASM3312828v1 _02652	GCF_004119355.1_ASM411935v1 _00170	ASM76232v1 _01466	E88.fna_00167	Q7451 _01635	Q7452 _00166
htrB		Serine protease Do-like HtrB	10	10	1	5	2303				1175	1175	1175	ASM2963622v1 _00033	GCF_003013635.1_ASM301363v1 _02550	GCF_033128185.1_ASM3312818v1 _02755	GCF_033128265.1_ASM3312826v1 _02702	ASM3312828v1 _02653	GCF_004119355.1_ASM411935v1 _00169	ASM76232v1 _01465	E88.fna_00166	Q7451 _01636	Q7452 _00165
rcsC_6		Sensor histidine kinase RcsC	10	10	1	5	2304				1406	1406	1406	ASM2963622v1 _00034	GCF_003013635.1_ASM301363v1 _02549	GCF_033128185.1_ASM3312818v1 _02756	GCF_033128265.1_ASM3312826v1 _02703	ASM3312828v1 _02654	GCF_004119355.1_ASM411935v1 _00168	ASM76232v1 _01464	E88.fna_00165	Q7451 _01637	Q7452 _00164
srrA_3		Transcriptional regulatory protein SrrA	10	10	1	5	2305				689	689	689	ASM2963622v1 _00035	GCF_003013635.1_ASM301363v1 _02548	GCF_033128185.1_ASM3312818v1 _02757	GCF_033128265.1_ASM3312826v1 _02704	ASM3312828v1 _02655	GCF_004119355.1_ASM411935v1 _00167	ASM76232v1 _01463	E88.fna_00164	Q7451 _01638	Q7452 _00163
glmU_1		Bifunctional protein GlmU	10	10	1	5	2307				1367	1367	1367	ASM2963622v1 _00037	GCF_003013635.1_ASM301363v1 _02546	GCF_033128185.1_ASM3312818v1 _02759	GCF_033128265.1_ASM3312826v1 _02706	ASM3312828v1 _02657	GCF_004119355.1_ASM411935v1 _00165	ASM76232v1 _01461	E88.fna_00162	Q7451 _01640	Q7452 _00161
purR		Pur operon repressor	10	10	1	5	2309				875	875	875	ASM2963622v1 _00039	GCF_003013635.1_ASM301363v1 _02544	GCF_033128185.1_ASM3312818v1 _02761	GCF_033128265.1_ASM3312826v1 _02708	ASM3312828v1 _02659	GCF_004119355.1_ASM411935v1 _00163	ASM76232v1 _01459	E88.fna_00160	Q7451 _01642	Q7452 _00159
murC		UDP-N-acetylmuramate--L-alanine ligase	10	10	1	5	2310				1370	1370	1370	ASM2963622v1 _00040	GCF_003013635.1_ASM301363v1 _02543	GCF_033128185.1_ASM3312818v1 _02762	GCF_033128265.1_ASM3312826v1 _02709	ASM3312828v1 _02660	GCF_004119355.1_ASM411935v1 _00162	ASM76232v1 _01458	E88.fna_00159	Q7451 _01643	Q7452 _00158
group_1160	rsxB_3	Ion-translocating oxidoreductase complex subunit B	10	10	1	5	2312				1346	1346	1346	ASM2963622v1 _00042	GCF_003013635.1_ASM301363v1 _02541	GCF_033128185.1_ASM3312818v1 _02764	GCF_033128265.1_ASM3312826v1 _02711	ASM3312828v1 _02662	GCF_004119355.1_ASM411935v1 _00160	ASM76232v1 _01456	E88.fna_00157	Q7451 _01645	Q7452 _00156
hxpB		Hexitol phosphatase B	10	10	1	5	2313				653	653	653	ASM2963622v1 _00043	GCF_003013635.1_ASM301363v1 _02540	GCF_033128185.1_ASM3312818v1 _02765	GCF_033128265.1_ASM3312826v1 _02712	ASM3312828v1 _02663	GCF_004119355.1_ASM411935v1 _00159	ASM76232v1 _01455	E88.fna_00156	Q7451 _01646	Q7452 _00155
group_1162		hypothetical protein	10	10	1	5	2314				353	362	360	ASM2963622v1 _00044	GCF_003013635.1_ASM301363v1 _02539	GCF_033128185.1_ASM3312818v1 _02766	GCF_033128265.1_ASM3312826v1 _02713	ASM3312828v1 _02664	GCF_004119355.1_ASM411935v1 _00158	ASM76232v1 _01454	E88.fna_00155	Q7451 _01647	Q7452 _00154
comB		putative 2-phosphosulfolactate phosphatase	10	10	1	5	2315				701	701	701	ASM2963622v1 _00045	GCF_003013635.1_ASM301363v1 _02538	GCF_033128185.1_ASM3312818v1 _02767	GCF_033128265.1_ASM3312826v1 _02714	ASM3312828v1 _02665	GCF_004119355.1_ASM411935v1 _00157	ASM76232v1 _01453	E88.fna_00154	Q7451 _01648	Q7452 _00153
miaB_1		tRNA-2-methylthio-N(6)-dimethylallyladenosine synthase	10	10	1	5	2316				944	944	944	ASM2963622v1 _00046	GCF_003013635.1_ASM301363v1 _02537	GCF_033128185.1_ASM3312818v1 _02768	GCF_033128265.1_ASM3312826v1 _02715	ASM3312828v1 _02666	GCF_004119355.1_ASM411935v1 _00156	ASM76232v1 _01452	E88.fna_00153	Q7451 _01649	Q7452 _00152
group_1165		hypothetical protein	10	10	1	5	2317				1115	1115	1115	ASM2963622v1 _00047	GCF_003013635.1_ASM301363v1 _02536	GCF_033128185.1_ASM3312818v1 _02769	GCF_033128265.1_ASM3312826v1 _02716	ASM3312828v1 _02667	GCF_004119355.1_ASM411935v1 _00155	ASM76232v1 _01451	E88.fna_00152	Q7451 _01650	Q7452 _00151
group_1166		hypothetical protein	10	10	1	5	2319				1796	1853	1807	ASM2963622v1 _00049	GCF_003013635.1_ASM301363v1 _02534	GCF_033128185.1_ASM3312818v1 _02771	GCF_033128265.1_ASM3312826v1 _02718	ASM3312828v1 _02669	GCF_004119355.1_ASM411935v1 _00307	ASM76232v1 _01449	E88.fna_00148	Q7451 _01652	Q7452 _00149
thpR		RNA 2',3'-cyclic phosphodiesterase	10	10	1	5	2325				551	551	551	ASM2963622v1 _00053	GCF_003013635.1_ASM301363v1 _02243	GCF_033128185.1_ASM3312818v1 _02775	GCF_033128265.1_ASM3312826v1 _02722	ASM3312828v1 _02673	GCF_004119355.1_ASM411935v1 _00303	ASM76232v1 _01445	E88.fna_00144	Q7451 _01656	Q7452 _00145
yycJ		Putative metallo-hydrolase YycJ	10	10	1	5	2328				785	785	785	ASM2963622v1 _00056	GCF_003013635.1_ASM301363v1 _02246	GCF_033128185.1_ASM3312818v1 _02778	GCF_033128265.1_ASM3312826v1 _02725	ASM3312828v1 _02676	GCF_004119355.1_ASM411935v1 _00300	ASM76232v1 _01442	E88.fna_00141	Q7451 _01659	Q7452 _00142
group_1169		hypothetical protein	10	10	1	5	2329				566	566	566	ASM2963622v1 _00057	GCF_003013635.1_ASM301363v1 _02247	GCF_033128185.1_ASM3312818v1 _02779	GCF_033128265.1_ASM3312826v1 _02726	ASM3312828v1 _02677	GCF_004119355.1_ASM411935v1 _00299	ASM76232v1 _01441	E88.fna_00140	Q7451 _01660	Q7452 _00141
rlmH		Ribosomal RNA large subunit methyltransferase H	10	10	1	5	2332				479	479	479	ASM2963622v1 _00060	GCF_003013635.1_ASM301363v1 _02250	GCF_033128185.1_ASM3312818v1 _02782	GCF_033128265.1_ASM3312826v1 _02729	ASM3312828v1 _02680	GCF_004119355.1_ASM411935v1 _00296	ASM76232v1 _01438	E88.fna_00137	Q7451 _01663	Q7452 _00138
group_1171		hypothetical protein	10	10	1	5	2333				659	659	659	ASM2963622v1 _00061	GCF_003013635.1_ASM301363v1 _02251	GCF_033128185.1_ASM3312818v1 _02783	GCF_033128265.1_ASM3312826v1 _02730	ASM3312828v1 _02681	GCF_004119355.1_ASM411935v1 _00295	ASM76232v1 _01437	E88.fna_00136	Q7451 _01664	Q7452 _00137
group_1172	regX3_1	Sensory transduction protein regX3	10	10	1	5	2336				701	701	701	ASM2963622v1 _00063	GCF_003013635.1_ASM301363v1 _02253	GCF_033128185.1_ASM3312818v1 _02785	GCF_033128265.1_ASM3312826v1 _02732	ASM3312828v1 _02683	GCF_004119355.1_ASM411935v1 _00293	ASM76232v1 _01435	E88.fna_00134	Q7451 _01667	Q7452 _00134
group_1173		hypothetical protein	10	10	1	5	2338				755	755	755	ASM2963622v1 _00065	GCF_003013635.1_ASM301363v1 _02255	GCF_033128185.1_ASM3312818v1 _02787	GCF_033128265.1_ASM3312826v1 _02734	ASM3312828v1 _02685	GCF_004119355.1_ASM411935v1 _00291	ASM76232v1 _01433	E88.fna_00132	Q7451 _01669	Q7452 _00132
sasA_1		Adaptive-response sensory-kinase SasA	10	10	1	5	2339				911	920	918	ASM2963622v1 _00066	GCF_003013635.1_ASM301363v1 _02256	GCF_033128185.1_ASM3312818v1 _02788	GCF_033128265.1_ASM3312826v1 _02735	ASM3312828v1 _02686	GCF_004119355.1_ASM411935v1 _00290	ASM76232v1 _01432	E88.fna_00131	Q7451 _01670	Q7452 _00131
group_1175		hypothetical protein	10	10	1	5	2342				560	560	560	ASM2963622v1 _00069	GCF_003013635.1_ASM301363v1 _02259	GCF_033128185.1_ASM3312818v1 _02791	GCF_033128265.1_ASM3312826v1 _02738	ASM3312828v1 _02689	GCF_004119355.1_ASM411935v1 _00287	ASM76232v1 _01429	E88.fna_00128	Q7451 _01673	Q7452 _00128
hdfR		HTH-type transcriptional regulator HdfR	10	10	1	5	2345				881	881	881	ASM2963622v1 _00072	GCF_003013635.1_ASM301363v1 _02262	GCF_033128185.1_ASM3312818v1 _02794	GCF_033128265.1_ASM3312826v1 _02741	ASM3312828v1 _02692	GCF_004119355.1_ASM411935v1 _00284	ASM76232v1 _01426	E88.fna_00125	Q7451 _01676	Q7452 _00125
bioB_1		Biotin synthase	10	10	1	5	2347				977	977	977	ASM2963622v1 _00074	GCF_003013635.1_ASM301363v1 _02264	GCF_033128185.1_ASM3312818v1 _02796	GCF_033128265.1_ASM3312826v1 _02743	ASM3312828v1 _02694	GCF_004119355.1_ASM411935v1 _00282	ASM76232v1 _01424	E88.fna_00123	Q7451 _01678	Q7452 _00123
surE		5'-nucleotidase SurE	10	10	1	5	2351				749	749	749	ASM2963622v1 _00078	GCF_003013635.1_ASM301363v1 _02268	GCF_033128185.1_ASM3312818v1 _02800	GCF_033128265.1_ASM3312826v1 _02747	ASM3312828v1 _02698	GCF_004119355.1_ASM411935v1 _00278	ASM76232v1 _01420	E88.fna_00119	Q7451 _01682	Q7452 _00119
resA_1		Thiol-disulfide oxidoreductase ResA	10	10	1	5	2352				554	554	554	ASM2963622v1 _00079	GCF_003013635.1_ASM301363v1 _02269	GCF_033128185.1_ASM3312818v1 _02801	GCF_033128265.1_ASM3312826v1 _02748	ASM3312828v1 _02699	GCF_004119355.1_ASM411935v1 _00277	ASM76232v1 _01419	E88.fna_00118	Q7451 _01683	Q7452 _00118
panZ		PanD regulatory factor	10	10	1	5	2354				467	467	467	ASM2963622v1 _00081	GCF_003013635.1_ASM301363v1 _02271	GCF_033128185.1_ASM3312818v1 _02803	GCF_033128265.1_ASM3312826v1 _02750	ASM3312828v1 _02701	GCF_004119355.1_ASM411935v1 _00275	ASM76232v1 _01417	E88.fna_00116	Q7451 _01685	Q7452 _00116
group_1181		hypothetical protein	10	10	1	5	2358				434	467	440	ASM2963622v1 _00085	GCF_003013635.1_ASM301363v1 _02275	GCF_033128185.1_ASM3312818v1 _02807	GCF_033128265.1_ASM3312826v1 _02754	ASM3312828v1 _02705	GCF_004119355.1_ASM411935v1 _00271	ASM76232v1 _01413	E88.fna_00112	Q7451 _01689	Q7452 _00112
aprX		Serine protease AprX	10	10	1	5	2359				1193	1193	1193	ASM2963622v1 _00086	GCF_003013635.1_ASM301363v1 _02276	GCF_033128185.1_ASM3312818v1 _02808	GCF_033128265.1_ASM3312826v1 _02755	ASM3312828v1 _02706	GCF_004119355.1_ASM411935v1 _00270	ASM76232v1 _01412	E88.fna_00111	Q7451 _01690	Q7452 _00111
accD		Acetyl-coenzyme A carboxylase carboxyl transferase subunit beta, chloroplastic	10	10	1	5	2361				1727	1727	1727	ASM2963622v1 _00088	GCF_003013635.1_ASM301363v1 _02278	GCF_033128185.1_ASM3312818v1 _02810	GCF_033128265.1_ASM3312826v1 _02757	ASM3312828v1 _02708	GCF_004119355.1_ASM411935v1 _00153	ASM76232v1 _01410	E88.fna_00107	Q7451 _01692	Q7452 _00109
accC		Biotin carboxylase	10	10	1	5	2362				1340	1340	1340	ASM2963622v1 _00089	GCF_003013635.1_ASM301363v1 _02279	GCF_033128185.1_ASM3312818v1 _02811	GCF_033128265.1_ASM3312826v1 _02758	ASM3312828v1 _02709	GCF_004119355.1_ASM411935v1 _00152	ASM76232v1 _01409	E88.fna_00106	Q7451 _01693	Q7452 _00108
fabZ		3-hydroxyacyl-[acyl-carrier-protein] dehydratase FabZ	10	10	1	5	2363				428	428	428	ASM2963622v1 _00090	GCF_003013635.1_ASM301363v1 _02280	GCF_033128185.1_ASM3312818v1 _02812	GCF_033128265.1_ASM3312826v1 _02759	ASM3312828v1 _02710	GCF_004119355.1_ASM411935v1 _00151	ASM76232v1 _01408	E88.fna_00105	Q7451 _01694	Q7452 _00107
fabF		3-oxoacyl-[acyl-carrier-protein] synthase 2	10	10	1	5	2365				1244	1244	1244	ASM2963622v1 _00092	GCF_003013635.1_ASM301363v1 _02282	GCF_033128185.1_ASM3312818v1 _02814	GCF_033128265.1_ASM3312826v1 _02761	ASM3312828v1 _02712	GCF_004119355.1_ASM411935v1 _00149	ASM76232v1 _01406	E88.fna_00103	Q7451 _01696	Q7452 _00105
group_1187		NADH:quinone reductase	10	10	1	5	2368				941	941	941	ASM2963622v1 _00095	GCF_003013635.1_ASM301363v1 _02285	GCF_033128185.1_ASM3312818v1 _02817	GCF_033128265.1_ASM3312826v1 _02764	ASM3312828v1 _02715	GCF_004119355.1_ASM411935v1 _00146	ASM76232v1 _01403	E88.fna_00100	Q7451 _01699	Q7452 _00102
fabH_1		3-oxoacyl-[acyl-carrier-protein] synthase 3	10	10	1	5	2370				1004	1004	1004	ASM2963622v1 _00097	GCF_003013635.1_ASM301363v1 _02287	GCF_033128185.1_ASM3312818v1 _02819	GCF_033128265.1_ASM3312826v1 _02766	ASM3312828v1 _02717	GCF_004119355.1_ASM411935v1 _00144	ASM76232v1 _01401	E88.fna_00098	Q7451 _01701	Q7452 _00100
IMPDH		Inosine-5'-monophosphate dehydrogenase	10	10	1	5	2372				1067	1073	1068	ASM2963622v1 _00099	GCF_003013635.1_ASM301363v1 _02289	GCF_033128185.1_ASM3312818v1 _02822	GCF_033128265.1_ASM3312826v1 _02768	ASM3312828v1 _02719	GCF_004119355.1_ASM411935v1 _00142	ASM76232v1 _01399	E88.fna_00096	Q7451 _01703	Q7452 _00098
dnaA_2		Chromosomal replication initiator protein DnaA	10	10	1	5	2374				989	989	989	ASM2963622v1 _00101	GCF_003013635.1_ASM301363v1 _02291	GCF_033128185.1_ASM3312818v1 _02824	GCF_033128265.1_ASM3312826v1 _02770	ASM3312828v1 _02721	GCF_004119355.1_ASM411935v1 _00140	ASM76232v1 _01397	E88.fna_00094	Q7451 _01705	Q7452 _00096
group_1191		hypothetical protein	10	10	1	5	2376				383	383	383	ASM2963622v1 _00110	GCF_003013635.1_ASM301363v1 _02413	GCF_033128185.1_ASM3312818v1 _02833	GCF_033128265.1_ASM3312826v1 _02779	ASM3312828v1 _02730	GCF_004119355.1_ASM411935v1 _00134	ASM76232v1 _01388	E88.fna_00088	Q7451 _01714	Q7452 _00090
group_1192	baiN_2	3-dehydro-bile acid delta(4,6)-reductase	10	10	1	5	2377				1223	1223	1223	ASM2963622v1 _00111	GCF_003013635.1_ASM301363v1 _02414	GCF_033128185.1_ASM3312818v1 _02834	GCF_033128265.1_ASM3312826v1 _02780	ASM3312828v1 _02731	GCF_004119355.1_ASM411935v1 _00133	ASM76232v1 _01387	E88.fna_00087	Q7451 _01715	Q7452 _00089
group_1193		hypothetical protein	10	10	1	5	2378				758	758	758	ASM2963622v1 _00112	GCF_003013635.1_ASM301363v1 _02415	GCF_033128185.1_ASM3312818v1 _02835	GCF_033128265.1_ASM3312826v1 _02781	ASM3312828v1 _02732	GCF_004119355.1_ASM411935v1 _00132	ASM76232v1 _01386	E88.fna_00086	Q7451 _01716	Q7452 _00088
group_1194		Ferredoxin--NADP reductase	10	10	1	5	2380				1409	1409	1409	ASM2963622v1 _00114	GCF_003013635.1_ASM301363v1 _02417	GCF_033128185.1_ASM3312818v1 _02837	GCF_033128265.1_ASM3312826v1 _02783	ASM3312828v1 _02734	GCF_004119355.1_ASM411935v1 _00130	ASM76232v1 _01384	E88.fna_00084	Q7451 _01718	Q7452 _00086
group_1195		hypothetical protein	10	10	1	5	2382				215	215	215	ASM2963622v1 _00116	GCF_003013635.1_ASM301363v1 _02419	GCF_033128185.1_ASM3312818v1 _02839	GCF_033128265.1_ASM3312826v1 _02785	ASM3312828v1 _02736	GCF_004119355.1_ASM411935v1 _00128	ASM76232v1 _01382	E88.fna_00082	Q7451 _01720	Q7452 _00084
group_1196		hypothetical protein	10	10	1	5	2383				437	437	437	ASM2963622v1 _00117	GCF_003013635.1_ASM301363v1 _02420	GCF_033128185.1_ASM3312818v1 _02840	GCF_033128265.1_ASM3312826v1 _02786	ASM3312828v1 _02737	GCF_004119355.1_ASM411935v1 _00127	ASM76232v1 _01381	E88.fna_00081	Q7451 _01721	Q7452 _00083
group_1197		hypothetical protein	10	10	1	5	2384				1517	1517	1517	ASM2963622v1 _00118	GCF_003013635.1_ASM301363v1 _02421	GCF_033128185.1_ASM3312818v1 _02841	GCF_033128265.1_ASM3312826v1 _02787	ASM3312828v1 _02738	GCF_004119355.1_ASM411935v1 _00126	ASM76232v1 _01380	E88.fna_00080	Q7451 _01722	Q7452 _00082
group_1198		hypothetical protein	10	10	1	5	2389				989	989	989	ASM2963622v1 _00123	GCF_003013635.1_ASM301363v1 _02426	GCF_033128185.1_ASM3312818v1 _02846	GCF_033128265.1_ASM3312826v1 _02792	ASM3312828v1 _02743	GCF_004119355.1_ASM411935v1 _00121	ASM76232v1 _01375	E88.fna_00075	Q7451 _01727	Q7452 _00077
group_1199		hypothetical protein	10	10	1	5	2394				200	200	200	ASM2963622v1 _00128	GCF_003013635.1_ASM301363v1 _02431	GCF_033128185.1_ASM3312818v1 _02851	GCF_033128265.1_ASM3312826v1 _02797	ASM3312828v1 _02748	GCF_004119355.1_ASM411935v1 _00116	ASM76232v1 _01370	E88.fna_00070	Q7451 _01732	Q7452 _00072
group_1200	mscS_2	Small-conductance mechanosensitive channel	10	10	1	5	2395				884	884	884	ASM2963622v1 _00129	GCF_003013635.1_ASM301363v1 _02432	GCF_033128185.1_ASM3312818v1 _02852	GCF_033128265.1_ASM3312826v1 _02798	ASM3312828v1 _02749	GCF_004119355.1_ASM411935v1 _00115	ASM76232v1 _01369	E88.fna_00069	Q7451 _01733	Q7452 _00071
group_1201		Sodium-lithium/proton antiporter	10	10	1	5	2396				1043	1055	1053	ASM2963622v1 _00130	GCF_003013635.1_ASM301363v1 _02433	GCF_033128185.1_ASM3312818v1 _02853	GCF_033128265.1_ASM3312826v1 _02799	ASM3312828v1 _02750	GCF_004119355.1_ASM411935v1 _00114	ASM76232v1 _01368	E88.fna_00068	Q7451 _01734	Q7452 _00070
group_1202		hypothetical protein	10	10	1	5	2397				575	575	575	ASM2963622v1 _00131	GCF_003013635.1_ASM301363v1 _02434	GCF_033128185.1_ASM3312818v1 _02854	GCF_033128265.1_ASM3312826v1 _02800	ASM3312828v1 _02751	GCF_004119355.1_ASM411935v1 _00113	ASM76232v1 _01367	E88.fna_00067	Q7451 _01735	Q7452 _00069
group_1203		hypothetical protein	10	10	1	5	2398				497	497	497	ASM2963622v1 _00132	GCF_003013635.1_ASM301363v1 _02435	GCF_033128185.1_ASM3312818v1 _02855	GCF_033128265.1_ASM3312826v1 _02801	ASM3312828v1 _02752	GCF_004119355.1_ASM411935v1 _00112	ASM76232v1 _01366	E88.fna_00066	Q7451 _01736	Q7452 _00068
spo0J		Stage 0 sporulation protein J	10	10	1	5	2399				857	857	857	ASM2963622v1 _00133	GCF_003013635.1_ASM301363v1 _02436	GCF_033128185.1_ASM3312818v1 _02856	GCF_033128265.1_ASM3312826v1 _02802	ASM3312828v1 _02753	GCF_004119355.1_ASM411935v1 _00111	ASM76232v1 _01365	E88.fna_00065	Q7451 _01737	Q7452 _00067
soj		Sporulation initiation inhibitor protein Soj	10	10	1	5	2400				779	779	779	ASM2963622v1 _00134	GCF_003013635.1_ASM301363v1 _02437	GCF_033128185.1_ASM3312818v1 _02857	GCF_033128265.1_ASM3312826v1 _02803	ASM3312828v1 _02754	GCF_004119355.1_ASM411935v1 _00110	ASM76232v1 _01364	E88.fna_00064	Q7451 _01738	Q7452 _00066
rsmG		Ribosomal RNA small subunit methyltransferase G	10	10	1	5	2402				719	719	719	ASM2963622v1 _00136	GCF_003013635.1_ASM301363v1 _02439	GCF_033128185.1_ASM3312818v1 _02859	GCF_033128265.1_ASM3312826v1 _02805	ASM3312828v1 _02756	GCF_004119355.1_ASM411935v1 _00108	ASM76232v1 _01362	E88.fna_00062	Q7451 _01740	Q7452 _00064
yidC2		Membrane protein insertase YidC 2	10	10	1	5	2406				662	662	662	ASM2963622v1 _00140	GCF_003013635.1_ASM301363v1 _02443	GCF_033128185.1_ASM3312818v1 _02863	GCF_033128265.1_ASM3312826v1 _02809	ASM3312828v1 _02760	GCF_004119355.1_ASM411935v1 _00104	ASM76232v1 _01358	E88.fna_00058	Q7451 _01744	Q7452 _00060
niaR		putative transcription repressor NiaR	10	10	1	5	1989				512	512	512	ASM2963622v1 _00157	GCF_003013635.1_ASM301363v1 _02617	GCF_033128185.1_ASM3312818v1 _00014	GCF_033128265.1_ASM3312826v1 _00014	ASM3312828v1 _00015	GCF_004119355.1_ASM411935v1 _00340	ASM76232v1 _01682	E88.fna_00041	Q7451 _02546	Q7452 _00044
group_1209		hypothetical protein	10	10	1	5	1990				2663	2672	2663	ASM2963622v1 _00158	GCF_003013635.1_ASM301363v1 _02616	GCF_033128185.1_ASM3312818v1 _00015	GCF_033128265.1_ASM3312826v1 _00015	ASM3312828v1 _00016	GCF_004119355.1_ASM411935v1 _00339	ASM76232v1 _01683	E88.fna_00040	Q7451 _02547	Q7452 _00043
group_1210	sasA_1	Adaptive-response sensory-kinase SasA	10	10	1	5	1991				2216	2237	2232	ASM2963622v1 _00159	GCF_003013635.1_ASM301363v1 _02615	GCF_033128185.1_ASM3312818v1 _00016	GCF_033128265.1_ASM3312826v1 _00016	ASM3312828v1 _00017	GCF_004119355.1_ASM411935v1 _00338	ASM76232v1 _01684	E88.fna_00039	Q7451 _02548	Q7452 _00042
lhgD_1		L-2-hydroxyglutarate dehydrogenase	10	10	1	5	1992				1427	1460	1433	ASM2963622v1 _00160	GCF_003013635.1_ASM301363v1 _02614	GCF_033128185.1_ASM3312818v1 _00017	GCF_033128265.1_ASM3312826v1 _00017	ASM3312828v1 _00018	GCF_004119355.1_ASM411935v1 _00337	ASM76232v1 _01685	E88.fna_00038	Q7451 _02549	Q7452 _00041
PSD2		Phosphatidylserine decarboxylase proenzyme 2	10	10	1	5	1998				884	893	890	ASM2963622v1 _00166	GCF_003013635.1_ASM301363v1 _02608	GCF_033128185.1_ASM3312818v1 _00023	GCF_033128265.1_ASM3312826v1 _00023	ASM3312828v1 _00024	GCF_004119355.1_ASM411935v1 _00331	ASM76232v1 _01691	E88.fna_00032	Q7451 _02565	Q7452 _00035
fadR_1		Fatty acid metabolism regulator protein	10	10	1	5	1999				566	566	566	ASM2963622v1 _00167	GCF_003013635.1_ASM301363v1 _02607	GCF_033128185.1_ASM3312818v1 _00024	GCF_033128265.1_ASM3312826v1 _00024	ASM3312828v1 _00025	GCF_004119355.1_ASM411935v1 _00330	ASM76232v1 _01692	E88.fna_00031	Q7451 _02566	Q7452 _00034
tadA		tRNA-specific adenosine deaminase	10	10	1	5	2000				440	440	440	ASM2963622v1 _00169	GCF_003013635.1_ASM301363v1 _02605	GCF_033128185.1_ASM3312818v1 _00026	GCF_033128265.1_ASM3312826v1 _00026	ASM3312828v1 _00027	GCF_004119355.1_ASM411935v1 _00328	ASM76232v1 _01694	E88.fna_00029	Q7451 _02568	Q7452 _00032
group_1215		hypothetical protein	10	10	1	5	2001				566	566	566	ASM2963622v1 _00171	GCF_003013635.1_ASM301363v1 _02603	GCF_033128185.1_ASM3312818v1 _00028	GCF_033128265.1_ASM3312826v1 _00028	ASM3312828v1 _00029	GCF_004119355.1_ASM411935v1 _00326	ASM76232v1 _01696	E88.fna_00027	Q7451 _02570	Q7452 _00030
group_1216		hypothetical protein	10	10	1	5	2003				188	188	188	ASM2963622v1 _00174	GCF_003013635.1_ASM301363v1 _02600	GCF_033128185.1_ASM3312818v1 _00031	GCF_033128265.1_ASM3312826v1 _00031	ASM3312828v1 _00032	GCF_004119355.1_ASM411935v1 _00323	ASM76232v1 _01699	E88.fna_00024	Q7451 _02573	Q7452 _00027
group_1217		hypothetical protein	10	10	1	5	2009				269	269	269	ASM2963622v1 _00178	GCF_003013635.1_ASM301363v1 _02595	GCF_033128185.1_ASM3312818v1 _00037	GCF_033128265.1_ASM3312826v1 _00035	ASM3312828v1 _00037	GCF_004119355.1_ASM411935v1 _00319	ASM76232v1 _01703	E88.fna_00020	Q7451 _02579	Q7452 _00021
norR_1		Anaerobic nitric oxide reductase transcription regulator NorR	10	10	1	5	2011				1757	1757	1757	ASM2963622v1 _00180	GCF_003013635.1_ASM301363v1 _02593	GCF_033128185.1_ASM3312818v1 _00039	GCF_033128265.1_ASM3312826v1 _00037	ASM3312828v1 _00039	GCF_004119355.1_ASM411935v1 _00317	ASM76232v1 _01705	E88.fna_00018	Q7451 _02581	Q7452 _00019
sfsA		Sugar fermentation stimulation protein A	10	10	1	5	2013				692	692	692	ASM2963622v1 _00182	GCF_003013635.1_ASM301363v1 _02591	GCF_033128185.1_ASM3312818v1 _00041	GCF_033128265.1_ASM3312826v1 _00039	ASM3312828v1 _00041	GCF_004119355.1_ASM411935v1 _00315	ASM76232v1 _01707	E88.fna_00016	Q7451 _02584	Q7452 _00016
rsxB_1		Ion-translocating oxidoreductase complex subunit B	10	10	1	5	2016				776	776	776	ASM2963622v1 _00185	GCF_003013635.1_ASM301363v1 _02588	GCF_033128185.1_ASM3312818v1 _00044	GCF_033128265.1_ASM3312826v1 _00042	ASM3312828v1 _00044	GCF_004119355.1_ASM411935v1 _00312	ASM76232v1 _01710	E88.fna_00013	Q7451 _02587	Q7452 _00013
group_1221		hypothetical protein	10	10	1	5	2017				155	155	155	ASM2963622v1 _00186	GCF_003013635.1_ASM301363v1 _02587	GCF_033128185.1_ASM3312818v1 _00045	GCF_033128265.1_ASM3312826v1 _00043	ASM3312828v1 _00045	GCF_004119355.1_ASM411935v1 _00311	ASM76232v1 _01711	E88.fna_00012	Q7451 _02588	Q7452 _00012
group_1222		hypothetical protein	10	10	1	5	2020				644	644	644	ASM2963622v1 _00189	GCF_003013635.1_ASM301363v1 _02584	GCF_033128185.1_ASM3312818v1 _00048	GCF_033128265.1_ASM3312826v1 _00046	ASM3312828v1 _00048	GCF_004119355.1_ASM411935v1 _00308	ASM76232v1 _01714	E88.fna_00009	Q7451 _02591	Q7452 _00009
group_1223		hypothetical protein	10	10	1	5	1699				518	518	518	ASM2963622v1 _00194	GCF_003013635.1_ASM301363v1 _02745	GCF_033128185.1_ASM3312818v1 _00053	GCF_033128265.1_ASM3312826v1 _00051	ASM3312828v1 _00053	GCF_004119355.1_ASM411935v1 _01005	ASM76232v1 _02827	E88.fna_00004	Q7451 _02863	Q7452 _00004
cbf2		Putative peptidyl-prolyl cis-trans isomerase Cbf2	10	10	1	5	1703				740	740	740	ASM2963622v1 _00206	GCF_003013635.1_ASM301363v1 _01943	GCF_033128185.1_ASM3312818v1 _00061	GCF_033128265.1_ASM3312826v1 _00063	ASM3312828v1 _00067	GCF_004119355.1_ASM411935v1 _00390	ASM76232v1 _00979	E88.fna_00201	Q7451 _01605	Q7452 _00200
cobB		NAD-dependent protein deacetylase	10	10	1	5	1704				743	743	743	ASM2963622v1 _00207	GCF_003013635.1_ASM301363v1 _01944	GCF_033128185.1_ASM3312818v1 _00062	GCF_033128265.1_ASM3312826v1 _00064	ASM3312828v1 _00068	GCF_004119355.1_ASM411935v1 _00389	ASM76232v1 _00978	E88.fna_00202	Q7451 _01604	Q7452 _00201
group_1226		N-acetyldiaminopimelate deacetylase	10	10	1	5	1706				1151	1151	1151	ASM2963622v1 _00210	GCF_003013635.1_ASM301363v1 _01947	GCF_033128185.1_ASM3312818v1 _00065	GCF_033128265.1_ASM3312826v1 _00067	ASM3312828v1 _00071	GCF_004119355.1_ASM411935v1 _00386	ASM76232v1 _00975	E88.fna_00205	Q7451 _01601	Q7452 _00204
speA_1		Arginine decarboxylase	10	10	1	5	1708				1415	1415	1415	ASM2963622v1 _00212	GCF_003013635.1_ASM301363v1 _01949	GCF_033128185.1_ASM3312818v1 _00067	GCF_033128265.1_ASM3312826v1 _00069	ASM3312828v1 _00073	GCF_004119355.1_ASM411935v1 _00384	ASM76232v1 _00973	E88.fna_00207	Q7451 _01599	Q7452 _00206
tmk		Thymidylate kinase	10	10	1	5	1709				686	686	686	ASM2963622v1 _00213	GCF_003013635.1_ASM301363v1 _01950	GCF_033128185.1_ASM3312818v1 _00068	GCF_033128265.1_ASM3312826v1 _00070	ASM3312828v1 _00074	GCF_004119355.1_ASM411935v1 _00383	ASM76232v1 _00972	E88.fna_00208	Q7451 _01598	Q7452 _00207
group_1229		hypothetical protein	10	10	1	5	1713				203	203	203	ASM2963622v1 _00217	GCF_003013635.1_ASM301363v1 _01954	GCF_033128185.1_ASM3312818v1 _00072	GCF_033128265.1_ASM3312826v1 _00074	ASM3312828v1 _00078	GCF_004119355.1_ASM411935v1 _00379	ASM76232v1 _00968	E88.fna_00212	Q7451 _01594	Q7452 _00211
group_123		hypothetical protein	10	10	1	5	1755				1790	1790	1790	ASM2963622v1 _00257	GCF_003013635.1_ASM301363v1 _01994	GCF_033128185.1_ASM3312818v1 _00113	GCF_033128265.1_ASM3312826v1 _00114	ASM3312828v1 _00118	GCF_004119355.1_ASM411935v1 _02323	ASM76232v1 _00928	E88.fna_00254	Q7451 _01555	Q7452 _00250
yfiC		tRNA1(Val) (adenine(37)-N6)-methyltransferase	10	10	1	5	1717				755	755	755	ASM2963622v1 _00219	GCF_003013635.1_ASM301363v1 _01956	GCF_033128185.1_ASM3312818v1 _00074	GCF_033128265.1_ASM3312826v1 _00076	ASM3312828v1 _00080	GCF_004119355.1_ASM411935v1 _02361	ASM76232v1 _00966	E88.fna_00216	Q7451 _01592	Q7452 _00213
group_1231		hypothetical protein	10	10	1	5	1722				875	887	877	ASM2963622v1 _00224	GCF_003013635.1_ASM301363v1 _01961	GCF_033128185.1_ASM3312818v1 _00079	GCF_033128265.1_ASM3312826v1 _00081	ASM3312828v1 _00085	GCF_004119355.1_ASM411935v1 _02356	ASM76232v1 _00961	E88.fna_00221	Q7451 _01587	Q7452 _00218
glcK		Glucokinase	10	10	1	5	1723				953	953	953	ASM2963622v1 _00225	GCF_003013635.1_ASM301363v1 _01962	GCF_033128185.1_ASM3312818v1 _00080	GCF_033128265.1_ASM3312826v1 _00082	ASM3312828v1 _00086	GCF_004119355.1_ASM411935v1 _02355	ASM76232v1 _00960	E88.fna_00222	Q7451 _01586	Q7452 _00219
group_1233		hypothetical protein	10	10	1	5	1724				161	161	161	ASM2963622v1 _00226	GCF_003013635.1_ASM301363v1 _01963	GCF_033128185.1_ASM3312818v1 _00081	GCF_033128265.1_ASM3312826v1 _00083	ASM3312828v1 _00087	GCF_004119355.1_ASM411935v1 _02354	ASM76232v1 _00959	E88.fna_00223	Q7451 _01585	Q7452 _00220
ispF		2-C-methyl-D-erythritol 2,4-cyclodiphosphate synthase	10	10	1	5	1726				476	476	476	ASM2963622v1 _00228	GCF_003013635.1_ASM301363v1 _01965	GCF_033128185.1_ASM3312818v1 _00083	GCF_033128265.1_ASM3312826v1 _00085	ASM3312828v1 _00089	GCF_004119355.1_ASM411935v1 _02352	ASM76232v1 _00957	E88.fna_00225	Q7451 _01583	Q7452 _00222
yabJ		2-iminobutanoate/2-iminopropanoate deaminase	10	10	1	5	1727				383	383	383	ASM2963622v1 _00229	GCF_003013635.1_ASM301363v1 _01966	GCF_033128185.1_ASM3312818v1 _00084	GCF_033128265.1_ASM3312826v1 _00086	ASM3312828v1 _00090	GCF_004119355.1_ASM411935v1 _02351	ASM76232v1 _00956	E88.fna_00226	Q7451 _01582	Q7452 _00223
group_1236		hypothetical protein	10	10	1	5	1728				1475	1475	1475	ASM2963622v1 _00230	GCF_003013635.1_ASM301363v1 _01967	GCF_033128185.1_ASM3312818v1 _00085	GCF_033128265.1_ASM3312826v1 _00087	ASM3312828v1 _00091	GCF_004119355.1_ASM411935v1 _02350	ASM76232v1 _00955	E88.fna_00227	Q7451 _01581	Q7452 _00224
group_1237		hypothetical protein	10	10	1	5	1729				236	236	236	ASM2963622v1 _00231	GCF_003013635.1_ASM301363v1 _01968	GCF_033128185.1_ASM3312818v1 _00086	GCF_033128265.1_ASM3312826v1 _00088	ASM3312828v1 _00092	GCF_004119355.1_ASM411935v1 _02349	ASM76232v1 _00954	E88.fna_00228	Q7451 _01580	Q7452 _00225
spmA		Spore maturation protein A	10	10	1	5	1732				575	575	575	ASM2963622v1 _00234	GCF_003013635.1_ASM301363v1 _01971	GCF_033128185.1_ASM3312818v1 _00090	GCF_033128265.1_ASM3312826v1 _00091	ASM3312828v1 _00095	GCF_004119355.1_ASM411935v1 _02346	ASM76232v1 _00951	E88.fna_00231	Q7451 _01577	Q7452 _00228
ecsA		ABC-type transporter ATP-binding protein EcsA	10	10	1	5	1734				725	725	725	ASM2963622v1 _00236	GCF_003013635.1_ASM301363v1 _01973	GCF_033128185.1_ASM3312818v1 _00092	GCF_033128265.1_ASM3312826v1 _00093	ASM3312828v1 _00097	GCF_004119355.1_ASM411935v1 _02344	ASM76232v1 _00949	E88.fna_00233	Q7451 _01575	Q7452 _00230
group_124	lytC_3	N-acetylmuramoyl-L-alanine amidase LytC	10	10	1	5	3646				1526	1529	1526	ASM2963622v1 _02157	GCF_003013635.1_ASM301363v1 _00534	GCF_033128185.1_ASM3312818v1 _02040	GCF_033128265.1_ASM3312826v1 _02065	ASM3312828v1 _02074	GCF_004119355.1_ASM411935v1 _01374	ASM76232v1 _00423	E88.fna_02184	Q7451 _01871	Q7452 _02187
group_1240		hypothetical protein	10	10	1	5	1735				1646	1646	1646	ASM2963622v1 _00237	GCF_003013635.1_ASM301363v1 _01974	GCF_033128185.1_ASM3312818v1 _00093	GCF_033128265.1_ASM3312826v1 _00094	ASM3312828v1 _00098	GCF_004119355.1_ASM411935v1 _02343	ASM76232v1 _00948	E88.fna_00234	Q7451 _01574	Q7452 _00231
udg		Type-4 uracil-DNA glycosylase	10	10	1	5	1736				566	566	566	ASM2963622v1 _00238	GCF_003013635.1_ASM301363v1 _01975	GCF_033128185.1_ASM3312818v1 _00094	GCF_033128265.1_ASM3312826v1 _00095	ASM3312828v1 _00099	GCF_004119355.1_ASM411935v1 _02342	ASM76232v1 _00947	E88.fna_00235	Q7451 _01573	Q7452 _00232
metG		Methionine--tRNA ligase	10	10	1	5	1737				1925	1925	1925	ASM2963622v1 _00239	GCF_003013635.1_ASM301363v1 _01976	GCF_033128185.1_ASM3312818v1 _00095	GCF_033128265.1_ASM3312826v1 _00096	ASM3312828v1 _00100	GCF_004119355.1_ASM411935v1 _02341	ASM76232v1 _00946	E88.fna_00236	Q7451 _01572	Q7452 _00233
ycfH		putative metal-dependent hydrolase YcfH	10	10	1	5	1738				767	767	767	ASM2963622v1 _00240	GCF_003013635.1_ASM301363v1 _01977	GCF_033128185.1_ASM3312818v1 _00096	GCF_033128265.1_ASM3312826v1 _00097	ASM3312828v1 _00101	GCF_004119355.1_ASM411935v1 _02340	ASM76232v1 _00945	E88.fna_00237	Q7451 _01571	Q7452 _00234
rnmV		Ribonuclease M5	10	10	1	5	1740				557	557	557	ASM2963622v1 _00242	GCF_003013635.1_ASM301363v1 _01979	GCF_033128185.1_ASM3312818v1 _00098	GCF_033128265.1_ASM3312826v1 _00099	ASM3312828v1 _00103	GCF_004119355.1_ASM411935v1 _02338	ASM76232v1 _00943	E88.fna_00239	Q7451 _01569	Q7452 _00236
rsmA_1		Ribosomal RNA small subunit methyltransferase A	10	10	1	5	1741				839	839	839	ASM2963622v1 _00243	GCF_003013635.1_ASM301363v1 _01980	GCF_033128185.1_ASM3312818v1 _00099	GCF_033128265.1_ASM3312826v1 _00100	ASM3312828v1 _00104	GCF_004119355.1_ASM411935v1 _02337	ASM76232v1 _00942	E88.fna_00240	Q7451 _01568	Q7452 _00237
lgt		Phosphatidylglycerol--prolipoprotein diacylglyceryl transferase	10	10	1	5	1744				749	749	749	ASM2963622v1 _00246	GCF_003013635.1_ASM301363v1 _01983	GCF_033128185.1_ASM3312818v1 _00102	GCF_033128265.1_ASM3312826v1 _00103	ASM3312828v1 _00107	GCF_004119355.1_ASM411935v1 _02334	ASM76232v1 _00939	E88.fna_00243	Q7451 _01565	Q7452 _00240
nrdD		Anaerobic ribonucleoside-triphosphate reductase	10	10	1	5	1750				2114	2114	2114	ASM2963622v1 _00252	GCF_003013635.1_ASM301363v1 _01989	GCF_033128185.1_ASM3312818v1 _00108	GCF_033128265.1_ASM3312826v1 _00109	ASM3312828v1 _00113	GCF_004119355.1_ASM411935v1 _02328	ASM76232v1 _00933	E88.fna_00249	Q7451 _01560	Q7452 _00245
nrdG		Anaerobic ribonucleoside-triphosphate reductase-activating protein	10	10	1	5	1751				509	509	509	ASM2963622v1 _00253	GCF_003013635.1_ASM301363v1 _01990	GCF_033128185.1_ASM3312818v1 _00109	GCF_033128265.1_ASM3312826v1 _00110	ASM3312828v1 _00114	GCF_004119355.1_ASM411935v1 _02327	ASM76232v1 _00932	E88.fna_00250	Q7451 _01559	Q7452 _00246
murI_1		Glutamate racemase	10	10	1	5	1753				782	782	782	ASM2963622v1 _00255	GCF_003013635.1_ASM301363v1 _01992	GCF_033128185.1_ASM3312818v1 _00111	GCF_033128265.1_ASM3312826v1 _00112	ASM3312828v1 _00116	GCF_004119355.1_ASM411935v1 _02325	ASM76232v1 _00930	E88.fna_00252	Q7451 _01557	Q7452 _00248
group_1251		hypothetical protein	10	10	1	5	1754				326	335	332	ASM2963622v1 _00256	GCF_003013635.1_ASM301363v1 _01993	GCF_033128185.1_ASM3312818v1 _00112	GCF_033128265.1_ASM3312826v1 _00113	ASM3312828v1 _00117	GCF_004119355.1_ASM411935v1 _02324	ASM76232v1 _00929	E88.fna_00253	Q7451 _01556	Q7452 _00249
mupA		mupirocin-resistant isoleucine--tRNA ligase MupA	10	10	1	5	1756				3110	3110	3110	ASM2963622v1 _00258	GCF_003013635.1_ASM301363v1 _01995	GCF_033128185.1_ASM3312818v1 _00114	GCF_033128265.1_ASM3312826v1 _00115	ASM3312828v1 _00119	GCF_004119355.1_ASM411935v1 _02322	ASM76232v1 _00927	E88.fna_00255	Q7451 _01554	Q7452 _00251
recD2_1		ATP-dependent RecD-like DNA helicase	10	10	1	5	1758				4058	4058	4058	ASM2963622v1 _00260	GCF_003013635.1_ASM301363v1 _01997	GCF_033128185.1_ASM3312818v1 _00116	GCF_033128265.1_ASM3312826v1 _00117	ASM3312828v1 _00121	GCF_004119355.1_ASM411935v1 _02320	ASM76232v1 _00925	E88.fna_00257	Q7451 _01552	Q7452 _00253
araN		putative arabinose-binding protein	10	10	1	5	1761				1226	1226	1226	ASM2963622v1 _00263	GCF_003013635.1_ASM301363v1 _02000	GCF_033128185.1_ASM3312818v1 _00119	GCF_033128265.1_ASM3312826v1 _00120	ASM3312828v1 _00124	GCF_004119355.1_ASM411935v1 _02317	ASM76232v1 _00922	E88.fna_00260	Q7451 _01549	Q7452 _00256
cotS_1		Spore coat protein S	10	10	1	5	1764				752	752	752	ASM2963622v1 _00266	GCF_003013635.1_ASM301363v1 _02003	GCF_033128185.1_ASM3312818v1 _00122	GCF_033128265.1_ASM3312826v1 _00123	ASM3312828v1 _00127	GCF_004119355.1_ASM411935v1 _02314	ASM76232v1 _00919	E88.fna_00263	Q7451 _01546	Q7452 _00259
mshA_2		D-inositol-3-phosphate glycosyltransferase	10	10	1	5	1766				1154	1154	1154	ASM2963622v1 _00268	GCF_003013635.1_ASM301363v1 _02005	GCF_033128185.1_ASM3312818v1 _00124	GCF_033128265.1_ASM3312826v1 _00125	ASM3312828v1 _00129	GCF_004119355.1_ASM411935v1 _02312	ASM76232v1 _00917	E88.fna_00265	Q7451 _01544	Q7452 _00261
group_1257		putative protein	10	10	1	5	1768				1037	1037	1037	ASM2963622v1 _00270	GCF_003013635.1_ASM301363v1 _02007	GCF_033128185.1_ASM3312818v1 _00126	GCF_033128265.1_ASM3312826v1 _00127	ASM3312828v1 _00131	GCF_004119355.1_ASM411935v1 _02310	ASM76232v1 _00915	E88.fna_00267	Q7451 _01542	Q7452 _00263
group_1258		hypothetical protein	10	10	1	5	1769				1682	1682	1682	ASM2963622v1 _00271	GCF_003013635.1_ASM301363v1 _02008	GCF_033128185.1_ASM3312818v1 _00127	GCF_033128265.1_ASM3312826v1 _00128	ASM3312828v1 _00132	GCF_004119355.1_ASM411935v1 _02309	ASM76232v1 _00914	E88.fna_00268	Q7451 _01541	Q7452 _00264
group_1259		hypothetical protein	10	10	1	5	1772				296	296	296	ASM2963622v1 _00274	GCF_003013635.1_ASM301363v1 _02011	GCF_033128185.1_ASM3312818v1 _00130	GCF_033128265.1_ASM3312826v1 _00131	ASM3312828v1 _00135	GCF_004119355.1_ASM411935v1 _02306	ASM76232v1 _00911	E88.fna_00271	Q7451 _01538	Q7452 _00267
gamP		Putative PTS system glucosamine-specific EIICBA component	10	10	1	5	1775				2009	2009	2009	ASM2963622v1 _00276	GCF_003013635.1_ASM301363v1 _02013	GCF_033128185.1_ASM3312818v1 _00132	GCF_033128265.1_ASM3312826v1 _00133	ASM3312828v1 _00137	GCF_004119355.1_ASM411935v1 _02302	ASM76232v1 _00909	E88.fna_00275	Q7451 _01535	Q7452 _00270
cphA		Cyanophycin synthetase	10	10	1	5	1780				2624	2624	2624	ASM2963622v1 _00281	GCF_003013635.1_ASM301363v1 _02018	GCF_033128185.1_ASM3312818v1 _00137	GCF_033128265.1_ASM3312826v1 _00138	ASM3312828v1 _00142	GCF_004119355.1_ASM411935v1 _02297	ASM76232v1 _00904	E88.fna_00280	Q7451 _01530	Q7452 _00275
gerAC_1		Spore germination protein A3	10	10	1	5	2247				1184	1184	1184	ASM2963622v1 _00286	GCF_003013635.1_ASM301363v1 _02134	GCF_033128185.1_ASM3312818v1 _00142	GCF_033128265.1_ASM3312826v1 _00143	ASM3312828v1 _00147	GCF_004119355.1_ASM411935v1 _02292	ASM76232v1 _00899	E88.fna_00285	Q7451 _01525	Q7452 _00280
ypeB		Sporulation protein YpeB	10	10	1	5	2244				1367	1367	1367	ASM2963622v1 _00289	GCF_003013635.1_ASM301363v1 _02131	GCF_033128185.1_ASM3312818v1 _00145	GCF_033128265.1_ASM3312826v1 _00146	ASM3312828v1 _00150	GCF_004119355.1_ASM411935v1 _02289	ASM76232v1 _00896	E88.fna_00288	Q7451 _01522	Q7452 _00283
ywiB		putative beta-barrel protein YwiB	10	10	1	5	2241				422	422	422	ASM2963622v1 _00292	GCF_003013635.1_ASM301363v1 _02128	GCF_033128185.1_ASM3312818v1 _00148	GCF_033128265.1_ASM3312826v1 _00149	ASM3312828v1 _00153	GCF_004119355.1_ASM411935v1 _02286	ASM76232v1 _00893	E88.fna_00291	Q7451 _01519	Q7452 _00286
group_1265		hypothetical protein	10	10	1	5	2240				302	302	302	ASM2963622v1 _00293	GCF_003013635.1_ASM301363v1 _02127	GCF_033128185.1_ASM3312818v1 _00149	GCF_033128265.1_ASM3312826v1 _00150	ASM3312828v1 _00154	GCF_004119355.1_ASM411935v1 _02285	ASM76232v1 _00892	E88.fna_00292	Q7451 _01518	Q7452 _00287
group_1266		hypothetical protein	10	10	1	5	2239				347	347	347	ASM2963622v1 _00294	GCF_003013635.1_ASM301363v1 _02126	GCF_033128185.1_ASM3312818v1 _00150	GCF_033128265.1_ASM3312826v1 _00151	ASM3312828v1 _00155	GCF_004119355.1_ASM411935v1 _02284	ASM76232v1 _00891	E88.fna_00293	Q7451 _01517	Q7452 _00288
group_1267		hypothetical protein	10	10	1	5	2231				596	596	596	ASM2963622v1 _00302	GCF_003013635.1_ASM301363v1 _02118	GCF_033128185.1_ASM3312818v1 _00158	GCF_033128265.1_ASM3312826v1 _00159	ASM3312828v1 _00163	GCF_004119355.1_ASM411935v1 _02276	ASM76232v1 _00883	E88.fna_00301	Q7451 _01509	Q7452 _00296
ywlC		Threonylcarbamoyl-AMP synthase	10	10	1	5	2229				1052	1052	1052	ASM2963622v1 _00304	GCF_003013635.1_ASM301363v1 _02116	GCF_033128185.1_ASM3312818v1 _00160	GCF_033128265.1_ASM3312826v1 _00161	ASM3312828v1 _00165	GCF_004119355.1_ASM411935v1 _02274	ASM76232v1 _00881	E88.fna_00303	Q7451 _01507	Q7452 _00298
ywlE		Protein-arginine-phosphatase	10	10	1	5	2228				452	452	452	ASM2963622v1 _00305	GCF_003013635.1_ASM301363v1 _02115	GCF_033128185.1_ASM3312818v1 _00161	GCF_033128265.1_ASM3312826v1 _00162	ASM3312828v1 _00166	GCF_004119355.1_ASM411935v1 _02273	ASM76232v1 _00880	E88.fna_00304	Q7451 _01506	Q7452 _00299
rpiB		Ribose-5-phosphate isomerase B	10	10	1	5	2227				449	449	449	ASM2963622v1 _00306	GCF_003013635.1_ASM301363v1 _02114	GCF_033128185.1_ASM3312818v1 _00162	GCF_033128265.1_ASM3312826v1 _00163	ASM3312828v1 _00167	GCF_004119355.1_ASM411935v1 _02272	ASM76232v1 _00879	E88.fna_00305	Q7451 _01505	Q7452 _00300
group_1271		hypothetical protein	10	10	1	5	2221				650	650	650	ASM2963622v1 _00312	GCF_003013635.1_ASM301363v1 _02108	GCF_033128185.1_ASM3312818v1 _00168	GCF_033128265.1_ASM3312826v1 _00169	ASM3312828v1 _00173	GCF_004119355.1_ASM411935v1 _02266	ASM76232v1 _00873	E88.fna_00311	Q7451 _01499	Q7452 _00306
group_1272		hypothetical protein	10	10	1	5	2219				1058	1058	1058	ASM2963622v1 _00314	GCF_003013635.1_ASM301363v1 _02106	GCF_033128185.1_ASM3312818v1 _00170	GCF_033128265.1_ASM3312826v1 _00171	ASM3312828v1 _00175	GCF_004119355.1_ASM411935v1 _02264	ASM76232v1 _00871	E88.fna_00313	Q7451 _01497	Q7452 _00308
group_1273		hypothetical protein	10	10	1	5	2218				713	713	713	ASM2963622v1 _00315	GCF_003013635.1_ASM301363v1 _02105	GCF_033128185.1_ASM3312818v1 _00171	GCF_033128265.1_ASM3312826v1 _00172	ASM3312828v1 _00176	GCF_004119355.1_ASM411935v1 _02263	ASM76232v1 _00870	E88.fna_00314	Q7451 _01496	Q7452 _00309
metK		S-adenosylmethionine synthase	10	10	1	5	2213				1175	1175	1175	ASM2963622v1 _00324	GCF_003013635.1_ASM301363v1 _02096	GCF_033128185.1_ASM3312818v1 _00180	GCF_033128265.1_ASM3312826v1 _00181	ASM3312828v1 _00185	GCF_004119355.1_ASM411935v1 _02254	ASM76232v1 _00863	E88.fna_00323	Q7451 _01487	Q7452 _00318
group_1275		hypothetical protein	10	10	1	5	2211				1031	1031	1031	ASM2963622v1 _00326	GCF_003013635.1_ASM301363v1 _02094	GCF_033128185.1_ASM3312818v1 _00182	GCF_033128265.1_ASM3312826v1 _00183	ASM3312828v1 _00187	GCF_004119355.1_ASM411935v1 _02252	ASM76232v1 _00861	E88.fna_00325	Q7451 _01485	Q7452 _00320
group_1276		hypothetical protein	10	10	1	5	2204				1343	1343	1343	ASM2963622v1 _00332	GCF_003013635.1_ASM301363v1 _02088	GCF_033128185.1_ASM3312818v1 _00188	GCF_033128265.1_ASM3312826v1 _00189	ASM3312828v1 _00193	GCF_004119355.1_ASM411935v1 _02246	ASM76232v1 _00855	E88.fna_00331	Q7451 _01478	Q7452 _00326
yhgF		Protein YhgF	10	10	1	5	2203				2156	2156	2156	ASM2963622v1 _00333	GCF_003013635.1_ASM301363v1 _02087	GCF_033128185.1_ASM3312818v1 _00189	GCF_033128265.1_ASM3312826v1 _00190	ASM3312828v1 _00194	GCF_004119355.1_ASM411935v1 _02245	ASM76232v1 _00854	E88.fna_00332	Q7451 _01477	Q7452 _00327
group_1278		hypothetical protein	10	10	1	5	2200				1508	1526	1522	ASM2963622v1 _00335	GCF_003013635.1_ASM301363v1 _02085	GCF_033128185.1_ASM3312818v1 _00191	GCF_033128265.1_ASM3312826v1 _00192	ASM3312828v1 _00196	GCF_004119355.1_ASM411935v1 _02243	ASM76232v1 _00852	E88.fna_00334	Q7451 _01474	Q7452 _00329
cpdA_1		3',5'-cyclic adenosine monophosphate phosphodiesterase CpdA	10	10	1	5	2198				686	686	686	ASM2963622v1 _00337	GCF_003013635.1_ASM301363v1 _02083	GCF_033128185.1_ASM3312818v1 _00193	GCF_033128265.1_ASM3312826v1 _00194	ASM3312828v1 _00198	GCF_004119355.1_ASM411935v1 _02241	ASM76232v1 _00850	E88.fna_00336	Q7451 _01472	Q7452 _00331
group_1280		hypothetical protein	10	10	1	5	2197				779	779	779	ASM2963622v1 _00338	GCF_003013635.1_ASM301363v1 _02082	GCF_033128185.1_ASM3312818v1 _00194	GCF_033128265.1_ASM3312826v1 _00195	ASM3312828v1 _00199	GCF_004119355.1_ASM411935v1 _02240	ASM76232v1 _00849	E88.fna_00337	Q7451 _01471	Q7452 _00332
leuS		Leucine--tRNA ligase	10	10	1	5	2195				2438	2438	2438	ASM2963622v1 _00340	GCF_003013635.1_ASM301363v1 _02080	GCF_033128185.1_ASM3312818v1 _00196	GCF_033128265.1_ASM3312826v1 _00197	ASM3312828v1 _00201	GCF_004119355.1_ASM411935v1 _02238	ASM76232v1 _00847	E88.fna_00339	Q7451 _01469	Q7452 _00334
group_1282		hypothetical protein	10	10	1	5	2194				560	560	560	ASM2963622v1 _00342	GCF_003013635.1_ASM301363v1 _02078	GCF_033128185.1_ASM3312818v1 _00198	GCF_033128265.1_ASM3312826v1 _00199	ASM3312828v1 _00203	GCF_004119355.1_ASM411935v1 _02236	ASM76232v1 _00845	E88.fna_00341	Q7451 _01467	Q7452 _00336
group_1283		hypothetical protein	10	10	1	5	2193				206	206	206	ASM2963622v1 _00343	GCF_003013635.1_ASM301363v1 _02077	GCF_033128185.1_ASM3312818v1 _00199	GCF_033128265.1_ASM3312826v1 _00200	ASM3312828v1 _00204	GCF_004119355.1_ASM411935v1 _02235	ASM76232v1 _00844	E88.fna_00342	Q7451 _01466	Q7452 _00337
gmuF		putative mannose-6-phosphate isomerase GmuF	10	10	1	5	2191				899	899	899	ASM2963622v1 _00345	GCF_003013635.1_ASM301363v1 _02075	GCF_033128185.1_ASM3312818v1 _00201	GCF_033128265.1_ASM3312826v1 _00202	ASM3312828v1 _00206	GCF_004119355.1_ASM411935v1 _02233	ASM76232v1 _00842	E88.fna_00344	Q7451 _01464	Q7452 _00339
fba		Fructose-bisphosphate aldolase	10	10	1	5	2138				950	950	950	ASM2963622v1 _00348	GCF_003013635.1_ASM301363v1 _01383	GCF_033128185.1_ASM3312818v1 _00203	GCF_033128265.1_ASM3312826v1 _00205	ASM3312828v1 _00208	GCF_004119355.1_ASM411935v1 _02231	ASM76232v1 _00840	E88.fna_00346	Q7451 _01462	Q7452 _00341
hrp1		Hypoxic response protein 1	10	10	1	5	2132				431	431	431	ASM2963622v1 _00354	GCF_003013635.1_ASM301363v1 _01389	GCF_033128185.1_ASM3312818v1 _00209	GCF_033128265.1_ASM3312826v1 _00211	ASM3312828v1 _00214	GCF_004119355.1_ASM411935v1 _02225	ASM76232v1 _00834	E88.fna_00352	Q7451 _01456	Q7452 _00347
dagK		Diacylglycerol kinase	10	10	1	5	2131				947	947	947	ASM2963622v1 _00355	GCF_003013635.1_ASM301363v1 _01390	GCF_033128185.1_ASM3312818v1 _00210	GCF_033128265.1_ASM3312826v1 _00212	ASM3312828v1 _00215	GCF_004119355.1_ASM411935v1 _02224	ASM76232v1 _00833	E88.fna_00353	Q7451 _01455	Q7452 _00348
queG		Epoxyqueuosine reductase	10	10	1	5	2128				977	983	982	ASM2963622v1 _00358	GCF_003013635.1_ASM301363v1 _01393	GCF_033128185.1_ASM3312818v1 _00213	GCF_033128265.1_ASM3312826v1 _00215	ASM3312828v1 _00218	GCF_004119355.1_ASM411935v1 _02221	ASM76232v1 _00830	E88.fna_00356	Q7451 _00327	Q7452 _00351
aas_1		Bifunctional protein Aas	10	10	1	5	2127				707	707	707	ASM2963622v1 _00359	GCF_003013635.1_ASM301363v1 _01394	GCF_033128185.1_ASM3312818v1 _00214	GCF_033128265.1_ASM3312826v1 _00216	ASM3312828v1 _00219	GCF_004119355.1_ASM411935v1 _02220	ASM76232v1 _00829	E88.fna_00357	Q7451 _00328	Q7452 _00352
bcd_1		Acyl-CoA dehydrogenase, short-chain specific	10	10	1	5	1960				1139	1139	1139	ASM2963622v1 _00477	GCF_003013635.1_ASM301363v1 _01935	GCF_033128185.1_ASM3312818v1 _00326	GCF_033128265.1_ASM3312826v1 _00334	ASM3312828v1 _00338	GCF_004119355.1_ASM411935v1 _02810	ASM76232v1 _02209	E88.fna_00485	Q7451 _00449	Q7452 _00476
cinA		Putative competence-damage inducible protein	10	10	1	5	2124				1229	1229	1229	ASM2963622v1 _00362	GCF_003013635.1_ASM301363v1 _01397	GCF_033128185.1_ASM3312818v1 _00217	GCF_033128265.1_ASM3312826v1 _00219	ASM3312828v1 _00222	GCF_004119355.1_ASM411935v1 _02217	ASM76232v1 _00826	E88.fna_00360	Q7451 _00331	Q7452 _00355
group_1291		hypothetical protein	10	10	1	5	2121				1379	1379	1379	ASM2963622v1 _00365	GCF_003013635.1_ASM301363v1 _01400	GCF_033128185.1_ASM3312818v1 _00220	GCF_033128265.1_ASM3312826v1 _00222	ASM3312828v1 _00225	GCF_004119355.1_ASM411935v1 _02214	ASM76232v1 _00823	E88.fna_00363	Q7451 _00334	Q7452 _00358
ravA_1		ATPase RavA	10	10	1	5	2120				950	950	950	ASM2963622v1 _00366	GCF_003013635.1_ASM301363v1 _01401	GCF_033128185.1_ASM3312818v1 _00221	GCF_033128265.1_ASM3312826v1 _00223	ASM3312828v1 _00226	GCF_004119355.1_ASM411935v1 _02213	ASM76232v1 _00822	E88.fna_00364	Q7451 _00335	Q7452 _00359
group_1293		hypothetical protein	10	10	1	5	2119				1160	1160	1160	ASM2963622v1 _00367	GCF_003013635.1_ASM301363v1 _01402	GCF_033128185.1_ASM3312818v1 _00222	GCF_033128265.1_ASM3312826v1 _00224	ASM3312828v1 _00227	GCF_004119355.1_ASM411935v1 _02212	ASM76232v1 _00821	E88.fna_00365	Q7451 _00336	Q7452 _00360
mglA_1		Galactose/methyl galactoside import ATP-binding protein MglA	10	10	1	5	2112				1544	1544	1544	ASM2963622v1 _00374	GCF_003013635.1_ASM301363v1 _01409	GCF_033128185.1_ASM3312818v1 _00229	GCF_033128265.1_ASM3312826v1 _00231	ASM3312828v1 _00234	GCF_004119355.1_ASM411935v1 _02203	ASM76232v1 _00814	E88.fna_00374	Q7451 _00343	Q7452 _00368
group_1295		hypothetical protein	10	10	1	5	2111				1088	1088	1088	ASM2963622v1 _00375	GCF_003013635.1_ASM301363v1 _01410	GCF_033128185.1_ASM3312818v1 _00230	GCF_033128265.1_ASM3312826v1 _00232	ASM3312828v1 _00235	GCF_004119355.1_ASM411935v1 _02202	ASM76232v1 _00813	E88.fna_00375	Q7451 _00344	Q7452 _00369
group_1296		hypothetical protein	10	10	1	5	2109				1538	1538	1538	ASM2963622v1 _00377	GCF_003013635.1_ASM301363v1 _01412	GCF_033128185.1_ASM3312818v1 _00232	GCF_033128265.1_ASM3312826v1 _00234	ASM3312828v1 _00237	GCF_004119355.1_ASM411935v1 _02200	ASM76232v1 _00811	E88.fna_00377	Q7451 _00346	Q7452 _00371
ceo		N(5)-(carboxyethyl)ornithine synthase	10	10	1	5	2107				986	986	986	ASM2963622v1 _00379	GCF_003013635.1_ASM301363v1 _01414	GCF_033128185.1_ASM3312818v1 _00234	GCF_033128265.1_ASM3312826v1 _00236	ASM3312828v1 _00239	GCF_004119355.1_ASM411935v1 _02198	ASM76232v1 _00809	E88.fna_00379	Q7451 _00348	Q7452 _00373
rpoN		RNA polymerase sigma-54 factor	10	10	1	5	2106				1376	1382	1379	ASM2963622v1 _00380	GCF_003013635.1_ASM301363v1 _01415	GCF_033128185.1_ASM3312818v1 _00235	GCF_033128265.1_ASM3312826v1 _00237	ASM3312828v1 _00240	GCF_004119355.1_ASM411935v1 _02197	ASM76232v1 _00808	E88.fna_00380	Q7451 _00349	Q7452 _00374
cggR		Central glycolytic genes regulator	10	10	1	5	2105				1028	1037	1035	ASM2963622v1 _00381	GCF_003013635.1_ASM301363v1 _01416	GCF_033128185.1_ASM3312818v1 _00236	GCF_033128265.1_ASM3312826v1 _00238	ASM3312828v1 _00241	GCF_004119355.1_ASM411935v1 _02196	ASM76232v1 _00807	E88.fna_00381	Q7451 _00350	Q7452 _00375
secG		putative protein-export membrane protein SecG	10	10	1	5	2099				224	224	224	ASM2963622v1 _00387	GCF_003013635.1_ASM301363v1 _01422	GCF_033128185.1_ASM3312818v1 _00242	GCF_033128265.1_ASM3312826v1 _00244	ASM3312828v1 _00247	GCF_004119355.1_ASM411935v1 _02190	ASM76232v1 _00801	E88.fna_00387	Q7451 _00356	Q7452 _00381
rnr		Ribonuclease R	10	10	1	5	2097				2126	2126	2126	ASM2963622v1 _00389	GCF_003013635.1_ASM301363v1 _01424	GCF_033128185.1_ASM3312818v1 _00244	GCF_033128265.1_ASM3312826v1 _00246	ASM3312828v1 _00249	GCF_004119355.1_ASM411935v1 _02188	ASM76232v1 _00799	E88.fna_00389	Q7451 _00358	Q7452 _00383
group_1302		hypothetical protein	10	10	1	5	2096				296	299	298	ASM2963622v1 _00390	GCF_003013635.1_ASM301363v1 _01425	GCF_033128185.1_ASM3312818v1 _00245	GCF_033128265.1_ASM3312826v1 _00247	ASM3312828v1 _00250	GCF_004119355.1_ASM411935v1 _02187	ASM76232v1 _00798	E88.fna_00390	Q7451 _00359	Q7452 _00384
graS		Sensor histidine kinase GraS	10	10	1	5	2089				1049	1049	1049	ASM2963622v1 _00396	GCF_003013635.1_ASM301363v1 _01431	GCF_033128185.1_ASM3312818v1 _00250	GCF_033128265.1_ASM3312826v1 _00253	ASM3312828v1 _00257	GCF_004119355.1_ASM411935v1 _02179	ASM76232v1 _00792	E88.fna_00398	Q7451 _00364	Q7452 _00389
group_1304		hypothetical protein	10	10	1	5	2085				686	686	686	ASM2963622v1 _00399	GCF_003013635.1_ASM301363v1 _01434	GCF_033128185.1_ASM3312818v1 _00252	GCF_033128265.1_ASM3312826v1 _00256	ASM3312828v1 _00260	GCF_004119355.1_ASM411935v1 _02176	ASM76232v1 _00789	E88.fna_00401	Q7451 _00367	Q7452 _00393
group_1305		hypothetical protein	10	10	1	5	2083				527	527	527	ASM2963622v1 _00401	GCF_003013635.1_ASM301363v1 _01436	GCF_033128185.1_ASM3312818v1 _00254	GCF_033128265.1_ASM3312826v1 _00258	ASM3312828v1 _00262	GCF_004119355.1_ASM411935v1 _02174	ASM76232v1 _00787	E88.fna_00403	Q7451 _00369	Q7452 _00395
cmpR_1		HTH-type transcriptional activator CmpR	10	10	1	5	2082				890	890	890	ASM2963622v1 _00402	GCF_003013635.1_ASM301363v1 _01437	GCF_033128185.1_ASM3312818v1 _00255	GCF_033128265.1_ASM3312826v1 _00259	ASM3312828v1 _00263	GCF_004119355.1_ASM411935v1 _02173	ASM76232v1 _00786	E88.fna_00404	Q7451 _00370	Q7452 _00396
group_1307		hypothetical protein	10	10	1	5	2078				518	518	518	ASM2963622v1 _00406	GCF_003013635.1_ASM301363v1 _01441	GCF_033128185.1_ASM3312818v1 _00259	GCF_033128265.1_ASM3312826v1 _00263	ASM3312828v1 _00267	GCF_004119355.1_ASM411935v1 _02169	ASM76232v1 _00782	E88.fna_00408	Q7451 _00374	Q7452 _00400
hcp		Hydroxylamine reductase	10	10	1	5	2071				1712	1712	1712	ASM2963622v1 _00413	GCF_003013635.1_ASM301363v1 _01448	GCF_033128185.1_ASM3312818v1 _00266	GCF_033128265.1_ASM3312826v1 _00270	ASM3312828v1 _00274	GCF_004119355.1_ASM411935v1 _02162	ASM76232v1 _00774	E88.fna_00415	Q7451 _00381	Q7452 _00407
mepA_1		Multidrug export protein MepA	10	10	1	5	2064				1388	1388	1388	ASM2963622v1 _00419	GCF_003013635.1_ASM301363v1 _01454	GCF_033128185.1_ASM3312818v1 _00272	GCF_033128265.1_ASM3312826v1 _00276	ASM3312828v1 _00280	GCF_004119355.1_ASM411935v1 _02153	ASM76232v1 _00768	E88.fna_00424	Q7451 _00390	Q7452 _00416
caiA		Crotonobetainyl-CoA reductase	10	10	1	5	1122				1907	1907	1907	ASM2963622v1 _01437	GCF_003013635.1_ASM301363v1 _01690	GCF_033128185.1_ASM3312818v1 _01275	GCF_033128265.1_ASM3312826v1 _01299	ASM3312828v1 _01320	GCF_004119355.1_ASM411935v1 _01838	ASM76232v1 _02527	E88.fna_01449	Q7451 _00022	Q7452 _01433
rlmL		Ribosomal RNA large subunit methyltransferase K/L	10	10	1	5	2063				1142	1142	1142	ASM2963622v1 _00420	GCF_003013635.1_ASM301363v1 _01455	GCF_033128185.1_ASM3312818v1 _00273	GCF_033128265.1_ASM3312826v1 _00277	ASM3312828v1 _00281	GCF_004119355.1_ASM411935v1 _02152	ASM76232v1 _00767	E88.fna_00425	Q7451 _00391	Q7452 _00417
slyA_1		Transcriptional regulator SlyA	10	10	1	5	2059				434	434	434	ASM2963622v1 _00424	GCF_003013635.1_ASM301363v1 _01459	GCF_033128185.1_ASM3312818v1 _00277	GCF_033128265.1_ASM3312826v1 _00281	ASM3312828v1 _00285	GCF_004119355.1_ASM411935v1 _02148	ASM76232v1 _00763	E88.fna_00429	Q7451 _00395	Q7452 _00421
mscL		Large-conductance mechanosensitive channel	10	10	1	5	2053				401	401	401	ASM2963622v1 _00430	GCF_003013635.1_ASM301363v1 _01465	GCF_033128185.1_ASM3312818v1 _00283	GCF_033128265.1_ASM3312826v1 _00287	ASM3312828v1 _00291	GCF_004119355.1_ASM411935v1 _02142	ASM76232v1 _00757	E88.fna_00435	Q7451 _00401	Q7452 _00427
group_1313		hypothetical protein	10	10	1	5	2051				629	629	629	ASM2963622v1 _00432	GCF_003013635.1_ASM301363v1 _01467	GCF_033128185.1_ASM3312818v1 _00285	GCF_033128265.1_ASM3312826v1 _00289	ASM3312828v1 _00293	GCF_004119355.1_ASM411935v1 _02140	ASM76232v1 _00755	E88.fna_00437	Q7451 _00403	Q7452 _00429
ectC		L-ectoine synthase	10	10	1	5	2039				119	341	318	ASM2963622v1 _00440	GCF_003013635.1_ASM301363v1 _01475	GCF_033128185.1_ASM3312818v1 _00293	GCF_033128265.1_ASM3312826v1 _00297	ASM3312828v1 _00304	GCF_004119355.1_ASM411935v1 _02130	ASM76232v1 _00744	E88.fna_00447	Q7451 _00413	Q7452 _00441
group_1316		hypothetical protein	10	10	1	5	2038				1175	1175	1175	ASM2963622v1 _00441	GCF_003013635.1_ASM301363v1 _01476	GCF_033128185.1_ASM3312818v1 _00294	GCF_033128265.1_ASM3312826v1 _00298	ASM3312828v1 _00305	GCF_004119355.1_ASM411935v1 _02129	ASM76232v1 _00743	E88.fna_00448	Q7451 _00414	Q7452 _00442
group_1317		hypothetical protein	10	10	1	5	2037				524	524	524	ASM2963622v1 _00442	GCF_003013635.1_ASM301363v1 _01477	GCF_033128185.1_ASM3312818v1 _00295	GCF_033128265.1_ASM3312826v1 _00299	ASM3312828v1 _00306	GCF_004119355.1_ASM411935v1 _02128	ASM76232v1 _00742	E88.fna_00449	Q7451 _00415	Q7452 _00443
group_1318		hypothetical protein	10	10	1	5	2035				452	452	452	ASM2963622v1 _00444	GCF_003013635.1_ASM301363v1 _01479	GCF_033128185.1_ASM3312818v1 _00297	GCF_033128265.1_ASM3312826v1 _00301	ASM3312828v1 _00308	GCF_004119355.1_ASM411935v1 _02126	ASM76232v1 _00740	E88.fna_00451	Q7451 _00417	Q7452 _00445
group_1319		hypothetical protein	10	10	1	5	2034				185	437	336	ASM2963622v1 _00445	GCF_003013635.1_ASM301363v1 _01480	GCF_033128185.1_ASM3312818v1 _00298	GCF_033128265.1_ASM3312826v1 _00302	ASM3312828v1 _00309	GCF_004119355.1_ASM411935v1 _02125	ASM76232v1 _00739	E88.fna_00452	Q7451 _00418	Q7452 _00446
group_1320		hypothetical protein	10	10	1	5	2028				761	761	761	ASM2963622v1 _00450	GCF_003013635.1_ASM301363v1 _01485	GCF_033128185.1_ASM3312818v1 _00302	GCF_033128265.1_ASM3312826v1 _00307	ASM3312828v1 _00314	GCF_004119355.1_ASM411935v1 _02122	ASM76232v1 _00734	E88.fna_00455	Q7451 _00421	Q7452 _00449
group_1321		hypothetical protein	10	10	1	5	2027				887	887	887	ASM2963622v1 _00451	GCF_003013635.1_ASM301363v1 _01486	GCF_033128185.1_ASM3312818v1 _00303	GCF_033128265.1_ASM3312826v1 _00308	ASM3312828v1 _00315	GCF_004119355.1_ASM411935v1 _02121	ASM76232v1 _00733	E88.fna_00456	Q7451 _00422	Q7452 _00450
group_1322		hypothetical protein	10	10	1	5	2026				1100	1100	1100	ASM2963622v1 _00452	GCF_003013635.1_ASM301363v1 _01487	GCF_033128185.1_ASM3312818v1 _00304	GCF_033128265.1_ASM3312826v1 _00309	ASM3312828v1 _00316	GCF_004119355.1_ASM411935v1 _02120	ASM76232v1 _00732	E88.fna_00457	Q7451 _00423	Q7452 _00451
fldI		(R)-phenyllactate dehydratase activator	10	10	1	5	2025				965	965	965	ASM2963622v1 _00453	GCF_003013635.1_ASM301363v1 _01488	GCF_033128185.1_ASM3312818v1 _00305	GCF_033128265.1_ASM3312826v1 _00310	ASM3312828v1 _00317	GCF_004119355.1_ASM411935v1 _02119	ASM76232v1 _00731	E88.fna_00458	Q7451 _00424	Q7452 _00452
der_1		GTPase Der	10	10	1	5	2023				2099	2108	2106	ASM2963622v1 _00455	GCF_003013635.1_ASM301363v1 _02583	GCF_033128185.1_ASM3312818v1 _00306	GCF_033128265.1_ASM3312826v1 _00312	ASM3312828v1 _00318	GCF_004119355.1_ASM411935v1 _02834	ASM76232v1 _00730	E88.fna_00461	Q7451 _00425	Q7452 _00453
group_1325		hypothetical protein	10	10	1	5	1984				239	239	239	ASM2963622v1 _00456	GCF_003013635.1_ASM301363v1 _02582	GCF_033128185.1_ASM3312818v1 _00307	GCF_033128265.1_ASM3312826v1 _00313	ASM3312828v1 _00319	GCF_004119355.1_ASM411935v1 _02833	ASM76232v1 _00729	E88.fna_00462	Q7451 _00426	Q7452 _00454
mntR		HTH-type transcriptional regulator MntR	10	10	1	5	1983				467	467	467	ASM2963622v1 _00457	GCF_003013635.1_ASM301363v1 _02581	GCF_033128185.1_ASM3312818v1 _00308	GCF_033128265.1_ASM3312826v1 _00314	ASM3312828v1 _00320	GCF_004119355.1_ASM411935v1 _02832	ASM76232v1 _00728	E88.fna_00463	Q7451 _00427	Q7452 _00455
algC		Phosphomannomutase/phosphoglucomutase	10	10	1	5	1981				1355	1355	1355	ASM2963622v1 _00459	GCF_003013635.1_ASM301363v1 _02579	GCF_033128185.1_ASM3312818v1 _00310	GCF_033128265.1_ASM3312826v1 _00316	ASM3312828v1 _00322	GCF_004119355.1_ASM411935v1 _02830	ASM76232v1 _00726	E88.fna_00465	Q7451 _00429	Q7452 _00457
sasA_3		Adaptive-response sensory-kinase SasA	10	10	1	5	1979				1283	1283	1283	ASM2963622v1 _00461	GCF_003013635.1_ASM301363v1 _02577	GCF_033128185.1_ASM3312818v1 _00312	GCF_033128265.1_ASM3312826v1 _00318	ASM3312828v1 _00324	GCF_004119355.1_ASM411935v1 _02828	ASM76232v1 _00724	E88.fna_00467	Q7451 _00431	Q7452 _00459
group_1329		hypothetical protein	10	10	1	5	1967				308	314	311	ASM2963622v1 _00470	GCF_003013635.1_ASM301363v1 _02568	GCF_033128185.1_ASM3312818v1 _00320	GCF_033128265.1_ASM3312826v1 _00327	ASM3312828v1 _00331	GCF_004119355.1_ASM411935v1 _02817	ASM76232v1 _02202	E88.fna_00478	Q7451 _00442	Q7452 _00469
group_1330		hypothetical protein	10	10	1	5	1957				428	428	428	ASM2963622v1 _00480	GCF_003013635.1_ASM301363v1 _01932	GCF_033128185.1_ASM3312818v1 _00329	GCF_033128265.1_ASM3312826v1 _00337	ASM3312828v1 _00341	GCF_004119355.1_ASM411935v1 _02807	ASM76232v1 _02212	E88.fna_00488	Q7451 _00452	Q7452 _00479
mscS_1		Small-conductance mechanosensitive channel	10	10	1	5	1956				809	809	809	ASM2963622v1 _00481	GCF_003013635.1_ASM301363v1 _01931	GCF_033128185.1_ASM3312818v1 _00330	GCF_033128265.1_ASM3312826v1 _00338	ASM3312828v1 _00342	GCF_004119355.1_ASM411935v1 _02806	ASM76232v1 _02213	E88.fna_00489	Q7451 _00453	Q7452 _00480
group_1332		Butyryl-CoA:acetate CoA-transferase	10	10	1	5	1955				1313	1313	1313	ASM2963622v1 _00482	GCF_003013635.1_ASM301363v1 _01930	GCF_033128185.1_ASM3312818v1 _00331	GCF_033128265.1_ASM3312826v1 _00339	ASM3312828v1 _00343	GCF_004119355.1_ASM411935v1 _02805	ASM76232v1 _02214	E88.fna_00490	Q7451 _00454	Q7452 _00481
slyA_2		Transcriptional regulator SlyA	10	10	1	5	1954				455	455	455	ASM2963622v1 _00483	GCF_003013635.1_ASM301363v1 _01929	GCF_033128185.1_ASM3312818v1 _00332	GCF_033128265.1_ASM3312826v1 _00340	ASM3312828v1 _00344	GCF_004119355.1_ASM411935v1 _02804	ASM76232v1 _02215	E88.fna_00491	Q7451 _00455	Q7452 _00482
group_1334		hypothetical protein	10	10	1	5	1941				2087	2087	2087	ASM2963622v1 _00493	GCF_003013635.1_ASM301363v1 _01919	GCF_033128185.1_ASM3312818v1 _00345	GCF_033128265.1_ASM3312826v1 _00350	ASM3312828v1 _00357	GCF_004119355.1_ASM411935v1 _02794	ASM76232v1 _02228	E88.fna_00502	Q7451 _00465	Q7452 _00492
pal		Peptidoglycan-associated lipoprotein	10	10	1	5	1937				437	437	437	ASM2963622v1 _00497	GCF_003013635.1_ASM301363v1 _01915	GCF_033128185.1_ASM3312818v1 _00349	GCF_033128265.1_ASM3312826v1 _00354	ASM3312828v1 _00361	GCF_004119355.1_ASM411935v1 _02790	ASM76232v1 _02232	E88.fna_00506	Q7451 _00469	Q7452 _00496
iolC		5-dehydro-2-deoxygluconokinase	10	10	1	5	1930				1019	1019	1019	ASM2963622v1 _00503	GCF_003013635.1_ASM301363v1 _01909	GCF_033128185.1_ASM3312818v1 _00355	GCF_033128265.1_ASM3312826v1 _00360	ASM3312828v1 _00367	GCF_004119355.1_ASM411935v1 _02784	ASM76232v1 _02238	E88.fna_00512	Q7451 _00476	Q7452 _00503
iolB		5-deoxy-glucuronate isomerase	10	10	1	5	1929				788	788	788	ASM2963622v1 _00504	GCF_003013635.1_ASM301363v1 _01908	GCF_033128185.1_ASM3312818v1 _00356	GCF_033128265.1_ASM3312826v1 _00361	ASM3312828v1 _00368	GCF_004119355.1_ASM411935v1 _02783	ASM76232v1 _02239	E88.fna_00513	Q7451 _00477	Q7452 _00504
yidK		putative symporter YidK	10	10	1	5	1924				1592	1592	1592	ASM2963622v1 _00509	GCF_003013635.1_ASM301363v1 _01903	GCF_033128185.1_ASM3312818v1 _00361	GCF_033128265.1_ASM3312826v1 _00366	ASM3312828v1 _00373	GCF_004119355.1_ASM411935v1 _02778	ASM76232v1 _02244	E88.fna_00518	Q7451 _00482	Q7452 _00509
group_1339		hypothetical protein	10	10	1	5	1919				2615	2615	2615	ASM2963622v1 _00514	GCF_003013635.1_ASM301363v1 _01898	GCF_033128185.1_ASM3312818v1 _00366	GCF_033128265.1_ASM3312826v1 _00371	ASM3312828v1 _00377	GCF_004119355.1_ASM411935v1 _00266	ASM76232v1 _02248	E88.fna_00524	Q7451 _00486	Q7452 _00513
group_1340		hypothetical protein	10	10	1	5	1918				1439	1439	1439	ASM2963622v1 _00515	GCF_003013635.1_ASM301363v1 _01897	GCF_033128185.1_ASM3312818v1 _00367	GCF_033128265.1_ASM3312826v1 _00372	ASM3312828v1 _00378	GCF_004119355.1_ASM411935v1 _00265	ASM76232v1 _02249	E88.fna_00525	Q7451 _00487	Q7452 _00514
group_1341	lytC_1	N-acetylmuramoyl-L-alanine amidase LytC	10	10	1	5	1917				1061	1061	1061	ASM2963622v1 _00516	GCF_003013635.1_ASM301363v1 _01896	GCF_033128185.1_ASM3312818v1 _00368	GCF_033128265.1_ASM3312826v1 _00373	ASM3312828v1 _00379	GCF_004119355.1_ASM411935v1 _00264	ASM76232v1 _02250	E88.fna_00526	Q7451 _00488	Q7452 _00515
group_1342		hypothetical protein	10	10	1	5	1916				839	839	839	ASM2963622v1 _00517	GCF_003013635.1_ASM301363v1 _01895	GCF_033128185.1_ASM3312818v1 _00369	GCF_033128265.1_ASM3312826v1 _00374	ASM3312828v1 _00380	GCF_004119355.1_ASM411935v1 _00263	ASM76232v1 _02251	E88.fna_00527	Q7451 _00489	Q7452 _00516
mntP		putative manganese efflux pump MntP	10	10	1	5	1915				551	551	551	ASM2963622v1 _00518	GCF_003013635.1_ASM301363v1 _01894	GCF_033128185.1_ASM3312818v1 _00370	GCF_033128265.1_ASM3312826v1 _00375	ASM3312828v1 _00381	GCF_004119355.1_ASM411935v1 _00262	ASM76232v1 _02252	E88.fna_00528	Q7451 _00491	Q7452 _00518
group_1344		hypothetical protein	10	10	1	5	1913				329	329	329	ASM2963622v1 _00520	GCF_003013635.1_ASM301363v1 _01892	GCF_033128185.1_ASM3312818v1 _00372	GCF_033128265.1_ASM3312826v1 _00377	ASM3312828v1 _00383	GCF_004119355.1_ASM411935v1 _00260	ASM76232v1 _02254	E88.fna_00530	Q7451 _00493	Q7452 _00520
group_1345		hypothetical protein	10	10	1	5	1912				398	398	398	ASM2963622v1 _00521	GCF_003013635.1_ASM301363v1 _01891	GCF_033128185.1_ASM3312818v1 _00373	GCF_033128265.1_ASM3312826v1 _00378	ASM3312828v1 _00384	GCF_004119355.1_ASM411935v1 _00259	ASM76232v1 _02255	E88.fna_00531	Q7451 _00494	Q7452 _00521
group_1346		hypothetical protein	10	10	1	5	1908				992	992	992	ASM2963622v1 _00525	GCF_003013635.1_ASM301363v1 _01887	GCF_033128185.1_ASM3312818v1 _00377	GCF_033128265.1_ASM3312826v1 _00382	ASM3312828v1 _00388	GCF_004119355.1_ASM411935v1 _00255	ASM76232v1 _02259	E88.fna_00535	Q7451 _00498	Q7452 _00525
gatD		Lipid II isoglutaminyl synthase (glutamine-hydrolyzing) subunit GatD	10	10	1	5	1900				731	740	732	ASM2963622v1 _00532	GCF_003013635.1_ASM301363v1 _01880	GCF_033128185.1_ASM3312818v1 _00384	GCF_033128265.1_ASM3312826v1 _00389	ASM3312828v1 _00395	GCF_004119355.1_ASM411935v1 _00247	ASM76232v1 _02266	E88.fna_00543	Q7451 _00506	Q7452 _00528
yknY_3		putative ABC transporter ATP-binding protein YknY	10	10	1	5	478				605	707	689	ASM2963622v1 _02745	GCF_003013635.1_ASM301363v1 _02695	GCF_033128185.1_ASM3312818v1 _02875	GCF_033128265.1_ASM3312826v1 _02819	ASM3312828v1 _02771	GCF_004119355.1_ASM411935v1 _00080	ASM76232v1 _00054	E88.fna_02854	Q7451 _01170	Q7452 _02370
aas_2		Bifunctional protein Aas	10	10	1	5	1890				713	713	713	ASM2963622v1 _00548	GCF_003013635.1_ASM301363v1 _01380	GCF_033128185.1_ASM3312818v1 _00400	GCF_033128265.1_ASM3312826v1 _00405	ASM3312828v1 _00411	GCF_004119355.1_ASM411935v1 _02549	ASM76232v1 _02278	E88.fna_00559	Q7451 _02061	Q7452 _00543
group_1351		hypothetical protein	10	10	1	5	1889				323	323	323	ASM2963622v1 _00549	GCF_003013635.1_ASM301363v1 _01379	GCF_033128185.1_ASM3312818v1 _00401	GCF_033128265.1_ASM3312826v1 _00406	ASM3312828v1 _00412	GCF_004119355.1_ASM411935v1 _02550	ASM76232v1 _02279	E88.fna_00560	Q7451 _02062	Q7452 _00544
group_1352	smc_3	hypothetical protein	10	10	1	5	1888				455	455	455	ASM2963622v1 _00550	GCF_003013635.1_ASM301363v1 _01378	GCF_033128185.1_ASM3312818v1 _00402	GCF_033128265.1_ASM3312826v1 _00407	ASM3312828v1 _00413	GCF_004119355.1_ASM411935v1 _02551	ASM76232v1 _02280	E88.fna_00561	Q7451 _02063	Q7452 _00545
norR_2		Anaerobic nitric oxide reductase transcription regulator NorR	10	10	1	5	1885				1730	1730	1730	ASM2963622v1 _00553	GCF_003013635.1_ASM301363v1 _01375	GCF_033128185.1_ASM3312818v1 _00405	GCF_033128265.1_ASM3312826v1 _00410	ASM3312828v1 _00416	GCF_004119355.1_ASM411935v1 _02554	ASM76232v1 _02283	E88.fna_00564	Q7451 _02066	Q7452 _00548
yecS		L-cystine transport system permease protein YecS	10	10	1	5	1882				650	650	650	ASM2963622v1 _00556	GCF_003013635.1_ASM301363v1 _01372	GCF_033128185.1_ASM3312818v1 _00408	GCF_033128265.1_ASM3312826v1 _00413	ASM3312828v1 _00419	GCF_004119355.1_ASM411935v1 _02557	ASM76232v1 _02286	E88.fna_00567	Q7451 _02069	Q7452 _00551
glnQ		Glutamine transport ATP-binding protein GlnQ	10	10	1	5	1881				731	731	731	ASM2963622v1 _00557	GCF_003013635.1_ASM301363v1 _01371	GCF_033128185.1_ASM3312818v1 _00409	GCF_033128265.1_ASM3312826v1 _00414	ASM3312828v1 _00420	GCF_004119355.1_ASM411935v1 _02558	ASM76232v1 _02287	E88.fna_00568	Q7451 _02070	Q7452 _00552
group_1356		hypothetical protein	10	10	1	5	3335				341	341	341	ASM2963622v1 _00564	GCF_003013635.1_ASM301363v1 _01364	GCF_033128185.1_ASM3312818v1 _00416	GCF_033128265.1_ASM3312826v1 _00421	ASM3312828v1 _00427	GCF_004119355.1_ASM411935v1 _02565	ASM76232v1 _02294	E88.fna_00575	Q7451 _02077	Q7452 _00559
nrdJ		Vitamin B12-dependent ribonucleotide reductase	10	10	1	5	3375				3143	3143	3143	ASM2963622v1 _00570	GCF_003013635.1_ASM301363v1 _01358	GCF_033128185.1_ASM3312818v1 _00422	GCF_033128265.1_ASM3312826v1 _00427	ASM3312828v1 _00435	GCF_004119355.1_ASM411935v1 _02571	ASM76232v1 _02839	E88.fna_00581	Q7451 _02084	Q7452 _00566
group_1358		hypothetical protein	10	10	1	5	3373				713	713	713	ASM2963622v1 _00572	GCF_003013635.1_ASM301363v1 _01356	GCF_033128185.1_ASM3312818v1 _00424	GCF_033128265.1_ASM3312826v1 _00429	ASM3312828v1 _00437	GCF_004119355.1_ASM411935v1 _02573	ASM76232v1 _02837	E88.fna_00583	Q7451 _02086	Q7452 _00568
smc_3		Chromosome partition protein Smc	10	10	1	5	3369				3137	3137	3137	ASM2963622v1 _00575	GCF_003013635.1_ASM301363v1 _01353	GCF_033128185.1_ASM3312818v1 _00427	GCF_033128265.1_ASM3312826v1 _00432	ASM3312828v1 _00442	GCF_004119355.1_ASM411935v1 _02576	ASM76232v1 _02553	E88.fna_00586	Q7451 _02089	Q7452 _00571
pyrC_1		Dihydroorotase	10	10	1	5	3367				1175	1178	1177	ASM2963622v1 _00577	GCF_003013635.1_ASM301363v1 _01351	GCF_033128185.1_ASM3312818v1 _00429	GCF_033128265.1_ASM3312826v1 _00434	ASM3312828v1 _00444	GCF_004119355.1_ASM411935v1 _02578	ASM76232v1 _02555	E88.fna_00588	Q7451 _02091	Q7452 _00573
hutI_1		Imidazolonepropionase	10	10	1	5	3366				1049	1208	1192	ASM2963622v1 _00578	GCF_003013635.1_ASM301363v1 _01350	GCF_033128185.1_ASM3312818v1 _00430	GCF_033128265.1_ASM3312826v1 _00435	ASM3312828v1 _00445	GCF_004119355.1_ASM411935v1 _02579	ASM76232v1 _02556	E88.fna_00589	Q7451 _02092	Q7452 _00574
group_1362		hypothetical protein	10	10	1	5	3362			Hypothetical protein with no hits to refseq/uniprot/clusters/cdd/tigrfams/pfam overlapping another protein with hits	548	689	562	ASM2963622v1 _00582	GCF_003013635.1_ASM301363v1 _01346	GCF_033128185.1_ASM3312818v1 _00434	GCF_033128265.1_ASM3312826v1 _00439	ASM3312828v1 _00449	GCF_004119355.1_ASM411935v1 _02583	ASM76232v1 _02560	E88.fna_00593	Q7451 _02096	Q7452 _00578
sodC		Superoxide dismutase [Cu-Zn]	10	10	1	5	3359				461	461	461	ASM2963622v1 _00585	GCF_003013635.1_ASM301363v1 _01343	GCF_033128185.1_ASM3312818v1 _00437	GCF_033128265.1_ASM3312826v1 _00442	ASM3312828v1 _00452	GCF_004119355.1_ASM411935v1 _02586	ASM76232v1 _02563	E88.fna_00596	Q7451 _02099	Q7452 _00581
rcsC_1		Sensor histidine kinase RcsC	10	10	1	5	3351				1442	1442	1442	ASM2963622v1 _00593	GCF_003013635.1_ASM301363v1 _01335	GCF_033128185.1_ASM3312818v1 _00445	GCF_033128265.1_ASM3312826v1 _00450	ASM3312828v1 _00460	GCF_004119355.1_ASM411935v1 _02594	ASM76232v1 _02571	E88.fna_00604	Q7451 _02107	Q7452 _00590
group_1366		hypothetical protein	10	10	1	5	3037				905	905	905	ASM2963622v1 _00605	GCF_003013635.1_ASM301363v1 _01323	GCF_033128185.1_ASM3312818v1 _00456	GCF_033128265.1_ASM3312826v1 _00462	ASM3312828v1 _00473	GCF_004119355.1_ASM411935v1 _02608	ASM76232v1 _02584	E88.fna_00618	Q7451 _02124	Q7452 _00605
group_1368		hypothetical protein	10	10	1	5	3044				347	347	347	ASM2963622v1 _00611	GCF_003013635.1_ASM301363v1 _01317	GCF_033128185.1_ASM3312818v1 _00462	GCF_033128265.1_ASM3312826v1 _00469	ASM3312828v1 _00478	GCF_004119355.1_ASM411935v1 _02613	ASM76232v1 _02589	E88.fna_00623	Q7451 _02129	Q7452 _00609
group_1369		hypothetical protein	10	10	1	5	3050				749	749	749	ASM2963622v1 _00614	GCF_003013635.1_ASM301363v1 _01314	GCF_033128185.1_ASM3312818v1 _00465	GCF_033128265.1_ASM3312826v1 _00472	ASM3312828v1 _00481	GCF_004119355.1_ASM411935v1 _02619	ASM76232v1 _02592	E88.fna_00629	Q7451 _02132	Q7452 _00612
group_1370		hypothetical protein	10	10	1	5	3051				776	776	776	ASM2963622v1 _00615	GCF_003013635.1_ASM301363v1 _01313	GCF_033128185.1_ASM3312818v1 _00466	GCF_033128265.1_ASM3312826v1 _00473	ASM3312828v1 _00482	GCF_004119355.1_ASM411935v1 _02620	ASM76232v1 _02593	E88.fna_00630	Q7451 _02133	Q7452 _00613
cvfB		Conserved virulence factor B	10	10	1	5	2432				845	905	851	ASM2963622v1 _00636	GCF_003013635.1_ASM301363v1 _01292	GCF_033128185.1_ASM3312818v1 _00482	GCF_033128265.1_ASM3312826v1 _00496	ASM3312828v1 _00507	GCF_004119355.1_ASM411935v1 _02645	ASM76232v1 _02618	E88.fna_00655	Q7451 _02296	Q7452 _00646
group_1374		hypothetical protein	10	10	1	5	2435				698	698	698	ASM2963622v1 _00639	GCF_003013635.1_ASM301363v1 _01289	GCF_033128185.1_ASM3312818v1 _00485	GCF_033128265.1_ASM3312826v1 _00499	ASM3312828v1 _00510	GCF_004119355.1_ASM411935v1 _02648	ASM76232v1 _02621	E88.fna_00658	Q7451 _02299	Q7452 _00649
srpC_1		putative chromate transport protein	10	10	1	5	3277				533	533	533	ASM2963622v1 _00644	GCF_003013635.1_ASM301363v1 _01284	GCF_033128185.1_ASM3312818v1 _00490	GCF_033128265.1_ASM3312826v1 _00504	ASM3312828v1 _00515	GCF_004119355.1_ASM411935v1 _02653	ASM76232v1 _02626	E88.fna_00663	Q7451 _02279	Q7452 _00654
group_1376		hypothetical protein	10	10	1	5	3281				299	299	299	ASM2963622v1 _00648	GCF_003013635.1_ASM301363v1 _01280	GCF_033128185.1_ASM3312818v1 _00494	GCF_033128265.1_ASM3312826v1 _00508	ASM3312828v1 _00519	GCF_004119355.1_ASM411935v1 _02657	ASM76232v1 _02630	E88.fna_00667	Q7451 _02275	Q7452 _00658
smc_4		Chromosome partition protein Smc	10	10	1	5	895				260	386	320	ASM2963622v1 _01073	GCF_003013635.1_ASM301363v1 _00970	GCF_033128185.1_ASM3312818v1 _00914	GCF_033128265.1_ASM3312826v1 _00933	ASM3312828v1 _00729	GCF_004119355.1_ASM411935v1 _01865	ASM76232v1 _02077	E88.fna_01087	Q7451 _02219	Q7452 _01070
group_1380		hypothetical protein	10	10	1	5	3284				446	446	446	ASM2963622v1 _00659	GCF_003013635.1_ASM301363v1 _01269	GCF_033128185.1_ASM3312818v1 _00505	GCF_033128265.1_ASM3312826v1 _00519	ASM3312828v1 _00530	GCF_004119355.1_ASM411935v1 _02660	ASM76232v1 _02641	E88.fna_00670	Q7451 _02264	Q7452 _00661
ribBA		Riboflavin biosynthesis protein RibBA	10	10	1	5	3289				1199	1199	1199	ASM2963622v1 _00664	GCF_003013635.1_ASM301363v1 _01264	GCF_033128185.1_ASM3312818v1 _00510	GCF_033128265.1_ASM3312826v1 _00524	ASM3312828v1 _00535	GCF_004119355.1_ASM411935v1 _02665	ASM76232v1 _02646	E88.fna_00675	Q7451 _02259	Q7452 _00666
ribH		6,7-dimethyl-8-ribityllumazine synthase	10	10	1	5	3290				461	461	461	ASM2963622v1 _00665	GCF_003013635.1_ASM301363v1 _01263	GCF_033128185.1_ASM3312818v1 _00511	GCF_033128265.1_ASM3312826v1 _00525	ASM3312828v1 _00536	GCF_004119355.1_ASM411935v1 _02666	ASM76232v1 _02647	E88.fna_00676	Q7451 _02258	Q7452 _00667
group_1383		hypothetical protein	10	10	1	5	3292				395	395	395	ASM2963622v1 _00667	GCF_003013635.1_ASM301363v1 _01261	GCF_033128185.1_ASM3312818v1 _00513	GCF_033128265.1_ASM3312826v1 _00527	ASM3312828v1 _00538	GCF_004119355.1_ASM411935v1 _02668	ASM76232v1 _02649	E88.fna_00678	Q7451 _02256	Q7452 _00669
cca_1		CC-adding tRNA nucleotidyltransferase	10	10	1	5	3293				632	632	632	ASM2963622v1 _00668	GCF_003013635.1_ASM301363v1 _01260	GCF_033128185.1_ASM3312818v1 _00514	GCF_033128265.1_ASM3312826v1 _00528	ASM3312828v1 _00539	GCF_004119355.1_ASM411935v1 _02669	ASM76232v1 _02650	E88.fna_00679	Q7451 _02255	Q7452 _00670
nadE		Glutamine-dependent NAD(+) synthetase	10	10	1	5	3295				1919	1919	1919	ASM2963622v1 _00670	GCF_003013635.1_ASM301363v1 _01258	GCF_033128185.1_ASM3312818v1 _00516	GCF_033128265.1_ASM3312826v1 _00530	ASM3312828v1 _00541	GCF_004119355.1_ASM411935v1 _02671	ASM76232v1 _02652	E88.fna_00681	Q7451 _02253	Q7452 _00672
group_1386		hypothetical protein	10	10	1	5	3296				440	440	440	ASM2963622v1 _00671	GCF_003013635.1_ASM301363v1 _01257	GCF_033128185.1_ASM3312818v1 _00517	GCF_033128265.1_ASM3312826v1 _00531	ASM3312828v1 _00542	GCF_004119355.1_ASM411935v1 _02672	ASM76232v1 _02653	E88.fna_00682	Q7451 _02252	Q7452 _00673
qmcA		Protein QmcA	10	10	1	5	3297				941	941	941	ASM2963622v1 _00672	GCF_003013635.1_ASM301363v1 _01256	GCF_033128185.1_ASM3312818v1 _00518	GCF_033128265.1_ASM3312826v1 _00532	ASM3312828v1 _00543	GCF_004119355.1_ASM411935v1 _02673	ASM76232v1 _02654	E88.fna_00683	Q7451 _02251	Q7452 _00674
group_1388		hypothetical protein	10	10	1	5	3298				362	362	362	ASM2963622v1 _00673	GCF_003013635.1_ASM301363v1 _01255	GCF_033128185.1_ASM3312818v1 _00519	GCF_033128265.1_ASM3312826v1 _00533	ASM3312828v1 _00544	GCF_004119355.1_ASM411935v1 _02674	ASM76232v1 _02655	E88.fna_00684	Q7451 _02250	Q7452 _00675
group_1389		hypothetical protein	10	10	1	5	3299				287	287	287	ASM2963622v1 _00674	GCF_003013635.1_ASM301363v1 _01254	GCF_033128185.1_ASM3312818v1 _00520	GCF_033128265.1_ASM3312826v1 _00534	ASM3312828v1 _00545	GCF_004119355.1_ASM411935v1 _02675	ASM76232v1 _02656	E88.fna_00685	Q7451 _02249	Q7452 _00676
ddl_2		D-alanine--D-alanine ligase	10	10	1	5	3300				905	905	905	ASM2963622v1 _00675	GCF_003013635.1_ASM301363v1 _01253	GCF_033128185.1_ASM3312818v1 _00521	GCF_033128265.1_ASM3312826v1 _00535	ASM3312828v1 _00546	GCF_004119355.1_ASM411935v1 _02676	ASM76232v1 _02657	E88.fna_00686	Q7451 _02248	Q7452 _00677
hisC		Histidinol-phosphate aminotransferase	10	10	1	5	3301				1445	1445	1445	ASM2963622v1 _00676	GCF_003013635.1_ASM301363v1 _01252	GCF_033128185.1_ASM3312818v1 _00522	GCF_033128265.1_ASM3312826v1 _00536	ASM3312828v1 _00547	GCF_004119355.1_ASM411935v1 _02677	ASM76232v1 _02658	E88.fna_00687	Q7451 _02247	Q7452 _00678
group_1392		hypothetical protein	10	10	1	5	3302				707	707	707	ASM2963622v1 _00677	GCF_003013635.1_ASM301363v1 _01251	GCF_033128185.1_ASM3312818v1 _00523	GCF_033128265.1_ASM3312826v1 _00537	ASM3312828v1 _00548	GCF_004119355.1_ASM411935v1 _02678	ASM76232v1 _02659	E88.fna_00688	Q7451 _02246	Q7452 _00679
addB		ATP-dependent helicase/deoxyribonuclease subunit B	10	10	1	5	3305				3452	3452	3452	ASM2963622v1 _00678	GCF_003013635.1_ASM301363v1 _01250	GCF_033128185.1_ASM3312818v1 _00524	GCF_033128265.1_ASM3312826v1 _00538	ASM3312828v1 _00549	GCF_004119355.1_ASM411935v1 _02679	ASM76232v1 _02660	E88.fna_00689	Q7451 _02245	Q7452 _00680
group_1396		hypothetical protein	10	10	1	5	3306				209	209	209	ASM2963622v1 _00681	GCF_003013635.1_ASM301363v1 _01247	GCF_033128185.1_ASM3312818v1 _00527	GCF_033128265.1_ASM3312826v1 _00541	ASM3312828v1 _00552	GCF_004119355.1_ASM411935v1 _02682	ASM76232v1 _02663	E88.fna_00692	Q7451 _02244	Q7452 _00681
group_1397		hypothetical protein	10	10	1	5	3323				977	977	977	ASM2963622v1 _00699	GCF_003013635.1_ASM301363v1 _02627	GCF_033128185.1_ASM3312818v1 _00544	GCF_033128265.1_ASM3312826v1 _00559	ASM3312828v1 _00568	GCF_004119355.1_ASM411935v1 _02698	ASM76232v1 _02679	E88.fna_00708	Q7451 _02228	Q7452 _00697
group_1398		hypothetical protein	10	10	1	5	3324				626	626	626	ASM2963622v1 _00700	GCF_003013635.1_ASM301363v1 _02626	GCF_033128185.1_ASM3312818v1 _00545	GCF_033128265.1_ASM3312826v1 _00560	ASM3312828v1 _00569	GCF_004119355.1_ASM411935v1 _02699	ASM76232v1 _02680	E88.fna_00709	Q7451 _02227	Q7452 _00698
phaJ		(R)-specific enoyl-CoA hydratase	10	10	1	5	3325				419	419	419	ASM2963622v1 _00701	GCF_003013635.1_ASM301363v1 _02625	GCF_033128185.1_ASM3312818v1 _00546	GCF_033128265.1_ASM3312826v1 _00561	ASM3312828v1 _00570	GCF_004119355.1_ASM411935v1 _02700	ASM76232v1 _02681	E88.fna_00710	Q7451 _02226	Q7452 _00699
cobU		Bifunctional adenosylcobalamin biosynthesis protein CobU	10	10	1	5	3389				554	554	554	ASM2963622v1 _00713	GCF_003013635.1_ASM301363v1 _02459	GCF_033128185.1_ASM3312818v1 _00558	GCF_033128265.1_ASM3312826v1 _00573	ASM3312828v1 _00582	GCF_004119355.1_ASM411935v1 _02771	ASM76232v1 _02133	E88.fna_00722	Q7451 _01839	Q7452 _00711
cobS		Adenosylcobinamide-GDP ribazoletransferase	10	10	1	5	3390				758	758	758	ASM2963622v1 _00714	GCF_003013635.1_ASM301363v1 _02460	GCF_033128185.1_ASM3312818v1 _00559	GCF_033128265.1_ASM3312826v1 _00574	ASM3312828v1 _00583	GCF_004119355.1_ASM411935v1 _02770	ASM76232v1 _02134	E88.fna_00723	Q7451 _01838	Q7452 _00712
cobQ		Cobyric acid synthase	10	10	1	5	3391				1466	1466	1466	ASM2963622v1 _00715	GCF_003013635.1_ASM301363v1 _02461	GCF_033128185.1_ASM3312818v1 _00560	GCF_033128265.1_ASM3312826v1 _00575	ASM3312828v1 _00584	GCF_004119355.1_ASM411935v1 _02769	ASM76232v1 _02135	E88.fna_00724	Q7451 _01837	Q7452 _00713
cbiN		Cobalt transport protein CbiN	10	10	1	5	3395				299	299	299	ASM2963622v1 _00719	GCF_003013635.1_ASM301363v1 _02465	GCF_033128185.1_ASM3312818v1 _00564	GCF_033128265.1_ASM3312826v1 _00579	ASM3312828v1 _00588	GCF_004119355.1_ASM411935v1 _02765	ASM76232v1 _02139	E88.fna_00728	Q7451 _01833	Q7452 _00717
hemB		Delta-aminolevulinic acid dehydratase	10	10	1	5	3401				980	980	980	ASM2963622v1 _00724	GCF_003013635.1_ASM301363v1 _02470	GCF_033128185.1_ASM3312818v1 _00569	GCF_033128265.1_ASM3312826v1 _00584	ASM3312828v1 _00593	GCF_004119355.1_ASM411935v1 _02760	ASM76232v1 _02144	E88.fna_00734	Q7451 _01827	Q7452 _00722
hemL		Glutamate-1-semialdehyde 2,1-aminomutase	10	10	1	5	3402				1268	1268	1268	ASM2963622v1 _00725	GCF_003013635.1_ASM301363v1 _02471	GCF_033128185.1_ASM3312818v1 _00570	GCF_033128265.1_ASM3312826v1 _00585	ASM3312828v1 _00594	GCF_004119355.1_ASM411935v1 _02759	ASM76232v1 _02145	E88.fna_00735	Q7451 _01826	Q7452 _00723
cbiA		Cobyrinate a,c-diamide synthase	10	10	1	5	3403				1319	1343	1326	ASM2963622v1 _00726	GCF_003013635.1_ASM301363v1 _02472	GCF_033128185.1_ASM3312818v1 _00571	GCF_033128265.1_ASM3312826v1 _00586	ASM3312828v1 _00595	GCF_004119355.1_ASM411935v1 _02758	ASM76232v1 _02146	E88.fna_00736	Q7451 _01825	Q7452 _00724
cbiD		Cobalt-precorrin-5B C(1)-methyltransferase	10	10	1	5	3405				1070	1070	1070	ASM2963622v1 _00728	GCF_003013635.1_ASM301363v1 _02474	GCF_033128185.1_ASM3312818v1 _00573	GCF_033128265.1_ASM3312826v1 _00588	ASM3312828v1 _00597	GCF_004119355.1_ASM411935v1 _02756	ASM76232v1 _02148	E88.fna_00738	Q7451 _01823	Q7452 _00726
cbiET		Cobalamin biosynthesis bifunctional protein CbiET	10	10	1	5	3406				1190	1190	1190	ASM2963622v1 _00729	GCF_003013635.1_ASM301363v1 _02475	GCF_033128185.1_ASM3312818v1 _00574	GCF_033128265.1_ASM3312826v1 _00589	ASM3312828v1 _00598	GCF_004119355.1_ASM411935v1 _02755	ASM76232v1 _02149	E88.fna_00739	Q7451 _01822	Q7452 _00727
group_1409		hypothetical protein	10	10	1	5	3426				686	686	686	ASM2963622v1 _00747	GCF_003013635.1_ASM301363v1 _02304	GCF_033128185.1_ASM3312818v1 _00592	GCF_033128265.1_ASM3312826v1 _00607	ASM3312828v1 _00617	GCF_004119355.1_ASM411935v1 _02737	ASM76232v1 _02168	E88.fna_00758	Q7451 _01804	Q7452 _00745
arnD		4-deoxy-4-formamido-L-arabinose-phosphoundecaprenol deformylase ArnD	10	10	1	5	3427				980	989	981	ASM2963622v1 _00748	GCF_003013635.1_ASM301363v1 _02305	GCF_033128185.1_ASM3312818v1 _00593	GCF_033128265.1_ASM3312826v1 _00608	ASM3312828v1 _00618	GCF_004119355.1_ASM411935v1 _02736	ASM76232v1 _02169	E88.fna_00759	Q7451 _01803	Q7452 _00746
cysA		Sulfate/thiosulfate import ATP-binding protein CysA	10	10	1	5	3428				734	734	734	ASM2963622v1 _00749	GCF_003013635.1_ASM301363v1 _02306	GCF_033128185.1_ASM3312818v1 _00594	GCF_033128265.1_ASM3312826v1 _00609	ASM3312828v1 _00619	GCF_004119355.1_ASM411935v1 _02735	ASM76232v1 _02170	E88.fna_00760	Q7451 _01802	Q7452 _00747
group_1412		hypothetical protein	10	10	1	5	3431				1145	1145	1145	ASM2963622v1 _00752	GCF_003013635.1_ASM301363v1 _02309	GCF_033128185.1_ASM3312818v1 _00597	GCF_033128265.1_ASM3312826v1 _00612	ASM3312828v1 _00622	GCF_004119355.1_ASM411935v1 _02732	ASM76232v1 _02173	E88.fna_00763	Q7451 _01799	Q7452 _00750
group_1413		hypothetical protein	10	10	1	5	3433				728	728	728	ASM2963622v1 _00754	GCF_003013635.1_ASM301363v1 _02311	GCF_033128185.1_ASM3312818v1 _00599	GCF_033128265.1_ASM3312826v1 _00614	ASM3312828v1 _00624	GCF_004119355.1_ASM411935v1 _02730	ASM76232v1 _02175	E88.fna_00765	Q7451 _01797	Q7452 _00752
group_1414		hypothetical protein	10	10	1	5	3434				1538	1544	1539	ASM2963622v1 _00755	GCF_003013635.1_ASM301363v1 _02312	GCF_033128185.1_ASM3312818v1 _00600	GCF_033128265.1_ASM3312826v1 _00615	ASM3312828v1 _00625	GCF_004119355.1_ASM411935v1 _02729	ASM76232v1 _02176	E88.fna_00766	Q7451 _01796	Q7452 _00753
ravA_2		ATPase RavA	10	10	1	5	3435				974	974	974	ASM2963622v1 _00756	GCF_003013635.1_ASM301363v1 _02313	GCF_033128185.1_ASM3312818v1 _00601	GCF_033128265.1_ASM3312826v1 _00616	ASM3312828v1 _00626	GCF_004119355.1_ASM411935v1 _02728	ASM76232v1 _02177	E88.fna_00767	Q7451 _01795	Q7452 _00754
group_1416		hypothetical protein	10	10	1	5	3440				1706	1979	1760	ASM2963622v1 _00761	GCF_003013635.1_ASM301363v1 _02318	GCF_033128185.1_ASM3312818v1 _00606	GCF_033128265.1_ASM3312826v1 _00621	ASM3312828v1 _00632	GCF_004119355.1_ASM411935v1 _02723	ASM76232v1 _02182	E88.fna_00772	Q7451 _01790	Q7452 _00759
group_1417		hypothetical protein	10	10	1	5	3445				2003	2003	2003	ASM2963622v1 _00765	GCF_003013635.1_ASM301363v1 _02322	GCF_033128185.1_ASM3312818v1 _00610	GCF_033128265.1_ASM3312826v1 _00625	ASM3312828v1 _00636	GCF_004119355.1_ASM411935v1 _02718	ASM76232v1 _02186	E88.fna_00777	Q7451 _01786	Q7452 _00763
group_1418		hypothetical protein	10	10	1	5	3449				1067	1067	1067	ASM2963622v1 _00767	GCF_003013635.1_ASM301363v1 _02324	GCF_033128185.1_ASM3312818v1 _00612	GCF_033128265.1_ASM3312826v1 _00627	ASM3312828v1 _00638	GCF_004119355.1_ASM411935v1 _02716	ASM76232v1 _02188	E88.fna_00779	Q7451 _01784	Q7452 _00765
group_1420		hypothetical protein	10	10	1	5	3452				485	485	485	ASM2963622v1 _00770	GCF_003013635.1_ASM301363v1 _02140	GCF_033128185.1_ASM3312818v1 _00615	GCF_033128265.1_ASM3312826v1 _00630	ASM3312828v1 _00641	GCF_004119355.1_ASM411935v1 _02713	ASM76232v1 _02191	E88.fna_00782	Q7451 _01781	Q7452 _00768
pgcA		Phosphoglucomutase	10	10	1	5	3453				1721	1721	1721	ASM2963622v1 _00771	GCF_003013635.1_ASM301363v1 _02141	GCF_033128185.1_ASM3312818v1 _00616	GCF_033128265.1_ASM3312826v1 _00631	ASM3312828v1 _00642	GCF_004119355.1_ASM411935v1 _02712	ASM76232v1 _02192	E88.fna_00783	Q7451 _01780	Q7452 _00769
group_1422		hypothetical protein	10	10	1	5	3454				851	851	851	ASM2963622v1 _00772	GCF_003013635.1_ASM301363v1 _02142	GCF_033128185.1_ASM3312818v1 _00617	GCF_033128265.1_ASM3312826v1 _00632	ASM3312828v1 _00643	GCF_004119355.1_ASM411935v1 _02711	ASM76232v1 _02193	E88.fna_00784	Q7451 _01779	Q7452 _00770
asnA		Aspartate--ammonia ligase	10	10	1	5	3455				1025	1025	1025	ASM2963622v1 _00773	GCF_003013635.1_ASM301363v1 _02143	GCF_033128185.1_ASM3312818v1 _00618	GCF_033128265.1_ASM3312826v1 _00633	ASM3312828v1 _00644	GCF_004119355.1_ASM411935v1 _02710	ASM76232v1 _02194	E88.fna_00785	Q7451 _01778	Q7452 _00771
group_1424		hypothetical protein	10	10	1	5	3456				599	599	599	ASM2963622v1 _00774	GCF_003013635.1_ASM301363v1 _02144	GCF_033128185.1_ASM3312818v1 _00619	GCF_033128265.1_ASM3312826v1 _00634	ASM3312828v1 _00645	GCF_004119355.1_ASM411935v1 _02709	ASM76232v1 _02195	E88.fna_00786	Q7451 _01777	Q7452 _00772
fepC_1		Ferric enterobactin transport ATP-binding protein FepC	10	10	1	5	3457				845	857	854	ASM2963622v1 _00775	GCF_003013635.1_ASM301363v1 _02145	GCF_033128185.1_ASM3312818v1 _00620	GCF_033128265.1_ASM3312826v1 _00635	ASM3312828v1 _00646	GCF_004119355.1_ASM411935v1 _02708	ASM76232v1 _02196	E88.fna_00787	Q7451 _01776	Q7452 _00773
hmuU_1		Hemin transport system permease protein HmuU	10	10	1	5	3458				1052	1052	1052	ASM2963622v1 _00776	GCF_003013635.1_ASM301363v1 _02146	GCF_033128185.1_ASM3312818v1 _00621	GCF_033128265.1_ASM3312826v1 _00636	ASM3312828v1 _00647	GCF_004119355.1_ASM411935v1 _02707	ASM76232v1 _02197	E88.fna_00788	Q7451 _01775	Q7452 _00774
btuF_1		Vitamin B12-binding protein	10	10	1	5	3459				944	944	944	ASM2963622v1 _00777	GCF_003013635.1_ASM301363v1 _02147	GCF_033128185.1_ASM3312818v1 _00622	GCF_033128265.1_ASM3312826v1 _00637	ASM3312828v1 _00648	GCF_004119355.1_ASM411935v1 _02706	ASM76232v1 _02198	E88.fna_00789	Q7451 _01774	Q7452 _00775
pduX		L-threonine kinase	10	10	1	5	3460				833	833	833	ASM2963622v1 _00778	GCF_003013635.1_ASM301363v1 _02148	GCF_033128185.1_ASM3312818v1 _00623	GCF_033128265.1_ASM3312826v1 _00638	ASM3312828v1 _00649	GCF_004119355.1_ASM411935v1 _02705	ASM76232v1 _02199	E88.fna_00790	Q7451 _01773	Q7452 _00776
brnQ_1		Branched-chain amino acid transport system 2 carrier protein	10	10	1	5	3461				1304	1304	1304	ASM2963622v1 _00779	GCF_003013635.1_ASM301363v1 _02149	GCF_033128185.1_ASM3312818v1 _00624	GCF_033128265.1_ASM3312826v1 _00639	ASM3312828v1 _00650	GCF_004119355.1_ASM411935v1 _02704	ASM76232v1 _02200	E88.fna_00791	Q7451 _01772	Q7452 _00777
group_1430		hypothetical protein	10	10	1	5	1692				1007	1007	1007	ASM2963622v1 _00781	GCF_003013635.1_ASM301363v1 _02151	GCF_033128185.1_ASM3312818v1 _00626	GCF_033128265.1_ASM3312826v1 _00641	ASM3312828v1 _00654	GCF_004119355.1_ASM411935v1 _00237	ASM76232v1 _01827	E88.fna_00795	Q7451 _01770	Q7452 _00779
group_1431		hypothetical protein	10	10	1	5	1690				632	632	632	ASM2963622v1 _00783	GCF_003013635.1_ASM301363v1 _02153	GCF_033128185.1_ASM3312818v1 _00628	GCF_033128265.1_ASM3312826v1 _00643	ASM3312828v1 _00656	GCF_004119355.1_ASM411935v1 _00235	ASM76232v1 _01825	E88.fna_00797	Q7451 _01768	Q7452 _00781
trmB		tRNA (guanine-N(7)-)-methyltransferase	10	10	1	5	1689				635	635	635	ASM2963622v1 _00784	GCF_003013635.1_ASM301363v1 _02154	GCF_033128185.1_ASM3312818v1 _00629	GCF_033128265.1_ASM3312826v1 _00644	ASM3312828v1 _00657	GCF_004119355.1_ASM411935v1 _00234	ASM76232v1 _01824	E88.fna_00798	Q7451 _01767	Q7452 _00782
group_1433		hypothetical protein	10	10	1	5	1688				1613	1619	1617	ASM2963622v1 _00785	GCF_003013635.1_ASM301363v1 _02155	GCF_033128185.1_ASM3312818v1 _00630	GCF_033128265.1_ASM3312826v1 _00645	ASM3312828v1 _00658	GCF_004119355.1_ASM411935v1 _00233	ASM76232v1 _01823	E88.fna_00799	Q7451 _01766	Q7452 _00783
group_1434		hypothetical protein	10	10	1	5	1687				974	974	974	ASM2963622v1 _00786	GCF_003013635.1_ASM301363v1 _02156	GCF_033128185.1_ASM3312818v1 _00631	GCF_033128265.1_ASM3312826v1 _00646	ASM3312828v1 _00659	GCF_004119355.1_ASM411935v1 _00232	ASM76232v1 _01822	E88.fna_00800	Q7451 _01765	Q7452 _00784
tpx		Thiol peroxidase	10	10	1	5	1686				494	494	494	ASM2963622v1 _00787	GCF_003013635.1_ASM301363v1 _02157	GCF_033128185.1_ASM3312818v1 _00632	GCF_033128265.1_ASM3312826v1 _00647	ASM3312828v1 _00660	GCF_004119355.1_ASM411935v1 _00231	ASM76232v1 _01821	E88.fna_00801	Q7451 _01764	Q7452 _00785
group_1437		hypothetical protein	10	10	1	5	1682				590	605	603	ASM2963622v1 _00791	GCF_003013635.1_ASM301363v1 _02161	GCF_033128185.1_ASM3312818v1 _00636	GCF_033128265.1_ASM3312826v1 _00651	ASM3312828v1 _00664	GCF_004119355.1_ASM411935v1 _00227	ASM76232v1 _01817	E88.fna_00805	Q7451 _01760	Q7452 _00788
rcsC_2		Sensor histidine kinase RcsC	10	10	1	5	1677				1565	1565	1565	ASM2963622v1 _00796	GCF_003013635.1_ASM301363v1 _02166	GCF_033128185.1_ASM3312818v1 _00641	GCF_033128265.1_ASM3312826v1 _00656	ASM3312828v1 _00669	GCF_004119355.1_ASM411935v1 _00222	ASM76232v1 _01812	E88.fna_00810	Q7451 _01755	Q7452 _00793
cntI_1		Pseudopaline exporter CntI	10	10	1	5	1676				878	878	878	ASM2963622v1 _00797	GCF_003013635.1_ASM301363v1 _02167	GCF_033128185.1_ASM3312818v1 _00642	GCF_033128265.1_ASM3312826v1 _00657	ASM3312828v1 _00670	GCF_004119355.1_ASM411935v1 _00221	ASM76232v1 _01811	E88.fna_00811	Q7451 _01754	Q7452 _00794
group_1440		hypothetical protein	10	10	1	5	1670				884	884	884	ASM2963622v1 _00803	GCF_003013635.1_ASM301363v1 _02173	GCF_033128185.1_ASM3312818v1 _00648	GCF_033128265.1_ASM3312826v1 _00663	ASM3312828v1 _00676	GCF_004119355.1_ASM411935v1 _00215	ASM76232v1 _01805	E88.fna_00817	Q7451 _02688	Q7452 _00800
group_1441		hypothetical protein	10	10	1	5	1669				680	692	683	ASM2963622v1 _00804	GCF_003013635.1_ASM301363v1 _02174	GCF_033128185.1_ASM3312818v1 _00649	GCF_033128265.1_ASM3312826v1 _00664	ASM3312828v1 _00677	GCF_004119355.1_ASM411935v1 _00214	ASM76232v1 _01804	E88.fna_00818	Q7451 _02689	Q7452 _00801
preT		NAD-dependent dihydropyrimidine dehydrogenase subunit PreT	10	10	1	5	1668				1271	1271	1271	ASM2963622v1 _00805	GCF_003013635.1_ASM301363v1 _02175	GCF_033128185.1_ASM3312818v1 _00650	GCF_033128265.1_ASM3312826v1 _00665	ASM3312828v1 _00678	GCF_004119355.1_ASM411935v1 _00213	ASM76232v1 _01803	E88.fna_00819	Q7451 _02690	Q7452 _00802
preA		NAD-dependent dihydropyrimidine dehydrogenase subunit PreA	10	10	1	5	1667				1235	1235	1235	ASM2963622v1 _00806	GCF_003013635.1_ASM301363v1 _02176	GCF_033128185.1_ASM3312818v1 _00651	GCF_033128265.1_ASM3312826v1 _00666	ASM3312828v1 _00679	GCF_004119355.1_ASM411935v1 _00212	ASM76232v1 _01802	E88.fna_00820	Q7451 _02691	Q7452 _00803
yitU		5-amino-6-(5-phospho-D-ribitylamino)uracil phosphatase YitU	10	10	1	5	1656				791	791	791	ASM2963622v1 _00817	GCF_003013635.1_ASM301363v1 _02187	GCF_033128185.1_ASM3312818v1 _00662	GCF_033128265.1_ASM3312826v1 _00677	ASM3312828v1 _00690	GCF_004119355.1_ASM411935v1 _00201	ASM76232v1 _01791	E88.fna_00831	Q7451 _02702	Q7452 _00816
trpP		putative tryptophan transport protein	10	10	1	5	1650				509	509	509	ASM2963622v1 _00823	GCF_003013635.1_ASM301363v1 _01679	GCF_033128185.1_ASM3312818v1 _00666	GCF_033128265.1_ASM3312826v1 _00683	ASM3312828v1 _00696	GCF_004119355.1_ASM411935v1 _02115	ASM76232v1 _01831	E88.fna_00837	Q7451 _00743	Q7452 _00820
ves		Protein Ves	10	10	1	5	1649				599	599	599	ASM2963622v1 _00824	GCF_003013635.1_ASM301363v1 _01678	GCF_033128185.1_ASM3312818v1 _00667	GCF_033128265.1_ASM3312826v1 _00684	ASM3312828v1 _00697	GCF_004119355.1_ASM411935v1 _02114	ASM76232v1 _01832	E88.fna_00838	Q7451 _00744	Q7452 _00821
group_1447		hypothetical protein	10	10	1	5	1648				605	611	605	ASM2963622v1 _00825	GCF_003013635.1_ASM301363v1 _01677	GCF_033128185.1_ASM3312818v1 _00668	GCF_033128265.1_ASM3312826v1 _00685	ASM3312828v1 _00698	GCF_004119355.1_ASM411935v1 _02113	ASM76232v1 _01833	E88.fna_00839	Q7451 _00745	Q7452 _00822
group_1448		hypothetical protein	10	10	1	5	1647				152	152	152	ASM2963622v1 _00826	GCF_003013635.1_ASM301363v1 _01676	GCF_033128185.1_ASM3312818v1 _00669	GCF_033128265.1_ASM3312826v1 _00686	ASM3312828v1 _00699	GCF_004119355.1_ASM411935v1 _02112	ASM76232v1 _01834	E88.fna_00840	Q7451 _00746	Q7452 _00823
group_1449		hypothetical protein	10	10	1	5	1646				845	845	845	ASM2963622v1 _00827	GCF_003013635.1_ASM301363v1 _01675	GCF_033128185.1_ASM3312818v1 _00670	GCF_033128265.1_ASM3312826v1 _00687	ASM3312828v1 _00700	GCF_004119355.1_ASM411935v1 _02111	ASM76232v1 _01835	E88.fna_00841	Q7451 _00747	Q7452 _00824
group_1450		hypothetical protein	10	10	1	5	1645				1715	1715	1715	ASM2963622v1 _00828	GCF_003013635.1_ASM301363v1 _01674	GCF_033128185.1_ASM3312818v1 _00671	GCF_033128265.1_ASM3312826v1 _00688	ASM3312828v1 _00701	GCF_004119355.1_ASM411935v1 _02110	ASM76232v1 _01836	E88.fna_00842	Q7451 _00748	Q7452 _00825
group_1451		hypothetical protein	10	10	1	5	1641				1103	1115	1106	ASM2963622v1 _00831	GCF_003013635.1_ASM301363v1 _01671	GCF_033128185.1_ASM3312818v1 _00674	GCF_033128265.1_ASM3312826v1 _00691	ASM3312828v1 _00705	GCF_004119355.1_ASM411935v1 _02107	ASM76232v1 _01839	E88.fna_00845	Q7451 _00751	Q7452 _00828
regX3_1		Sensory transduction protein regX3	10	10	1	5	1629				692	692	692	ASM2963622v1 _00841	GCF_003013635.1_ASM301363v1 _01661	GCF_033128185.1_ASM3312818v1 _00684	GCF_033128265.1_ASM3312826v1 _00701	ASM3312828v1 _00717	GCF_004119355.1_ASM411935v1 _02096	ASM76232v1 _01851	E88.fna_00856	Q7451 _00762	Q7452 _00838
group_1453		hypothetical protein	10	10	1	5	1627				1130	1130	1130	ASM2963622v1 _00843	GCF_003013635.1_ASM301363v1 _01659	GCF_033128185.1_ASM3312818v1 _00686	GCF_033128265.1_ASM3312826v1 _00703	ASM3312828v1 _00719	GCF_004119355.1_ASM411935v1 _02094	ASM76232v1 _01853	E88.fna_00858	Q7451 _00764	Q7452 _00840
group_1454		hypothetical protein	10	10	1	5	1626				1181	1184	1183	ASM2963622v1 _00844	GCF_003013635.1_ASM301363v1 _01658	GCF_033128185.1_ASM3312818v1 _00687	GCF_033128265.1_ASM3312826v1 _00704	ASM3312828v1 _00720	GCF_004119355.1_ASM411935v1 _02093	ASM76232v1 _01854	E88.fna_00859	Q7451 _00765	Q7452 _00841
birA_1		Bifunctional ligase/repressor BirA	10	10	1	5	1625				983	983	983	ASM2963622v1 _00845	GCF_003013635.1_ASM301363v1 _01657	GCF_033128185.1_ASM3312818v1 _00688	GCF_033128265.1_ASM3312826v1 _00705	ASM3312828v1 _00721	GCF_004119355.1_ASM411935v1 _02092	ASM76232v1 _01855	E88.fna_00860	Q7451 _00766	Q7452 _00842
group_1456		hypothetical protein	10	10	1	5	1623				278	278	278	ASM2963622v1 _00847	GCF_003013635.1_ASM301363v1 _01655	GCF_033128185.1_ASM3312818v1 _00690	GCF_033128265.1_ASM3312826v1 _00707	ASM3312828v1 _00723	GCF_004119355.1_ASM411935v1 _02090	ASM76232v1 _01857	E88.fna_00862	Q7451 _00768	Q7452 _00844
fabH_2		3-oxoacyl-[acyl-carrier-protein] synthase 3	10	10	1	5	1592				1010	1010	1010	ASM2963622v1 _00852	GCF_003013635.1_ASM301363v1 _01650	GCF_033128185.1_ASM3312818v1 _00695	GCF_033128265.1_ASM3312826v1 _00712	ASM3312828v1 _00806	GCF_004119355.1_ASM411935v1 _02085	ASM76232v1 _01862	E88.fna_00867	Q7451 _00771	Q7452 _00847
mglA_2		Galactose/methyl galactoside import ATP-binding protein MglA	10	10	1	5	1590				1514	1514	1514	ASM2963622v1 _00854	GCF_003013635.1_ASM301363v1 _01648	GCF_033128185.1_ASM3312818v1 _00697	GCF_033128265.1_ASM3312826v1 _00714	ASM3312828v1 _00808	GCF_004119355.1_ASM411935v1 _02083	ASM76232v1 _01864	E88.fna_00869	Q7451 _00773	Q7452 _00849
ccpA_2		Catabolite control protein A	10	10	1	5	1588				1004	1004	1004	ASM2963622v1 _00856	GCF_003013635.1_ASM301363v1 _01646	GCF_033128185.1_ASM3312818v1 _00699	GCF_033128265.1_ASM3312826v1 _00716	ASM3312828v1 _00810	GCF_004119355.1_ASM411935v1 _02081	ASM76232v1 _01866	E88.fna_00871	Q7451 _00775	Q7452 _00851
group_146		hypothetical protein	10	10	1	5	3104				1724	4109	3401	ASM2963622v1 _01217	GCF_003013635.1_ASM301363v1 _00077	GCF_033128185.1_ASM3312818v1 _01053	GCF_033128265.1_ASM3312826v1 _01077	ASM3312828v1 _01091	GCF_004119355.1_ASM411935v1 _01617	ASM76232v1 _02300	E88.fna_01234	Q7451 _00247	Q7452 _01207
galT		Galactose-1-phosphate uridylyltransferase	10	10	1	5	1587				1553	1553	1553	ASM2963622v1 _00857	GCF_003013635.1_ASM301363v1 _01645	GCF_033128185.1_ASM3312818v1 _00700	GCF_033128265.1_ASM3312826v1 _00717	ASM3312828v1 _00811	GCF_004119355.1_ASM411935v1 _02080	ASM76232v1 _01867	E88.fna_00872	Q7451 _00776	Q7452 _00852
galE		UDP-glucose 4-epimerase	10	10	1	5	1584				983	983	983	ASM2963622v1 _00860	GCF_003013635.1_ASM301363v1 _01642	GCF_033128185.1_ASM3312818v1 _00703	GCF_033128265.1_ASM3312826v1 _00720	ASM3312828v1 _00814	GCF_004119355.1_ASM411935v1 _02077	ASM76232v1 _01870	E88.fna_00875	Q7451 _00779	Q7452 _00855
aroE_1		Shikimate dehydrogenase (NADP(+))	10	10	1	5	1582				731	731	731	ASM2963622v1 _00862	GCF_003013635.1_ASM301363v1 _01640	GCF_033128185.1_ASM3312818v1 _00705	GCF_033128265.1_ASM3312826v1 _00722	ASM3312828v1 _00816	GCF_004119355.1_ASM411935v1 _02075	ASM76232v1 _01872	E88.fna_00877	Q7451 _00781	Q7452 _00857
group_1463		hypothetical protein	10	10	1	5	1581				143	143	143	ASM2963622v1 _00863	GCF_003013635.1_ASM301363v1 _01639	GCF_033128185.1_ASM3312818v1 _00706	GCF_033128265.1_ASM3312826v1 _00723	ASM3312828v1 _00817	GCF_004119355.1_ASM411935v1 _02074	ASM76232v1 _01873	E88.fna_00878	Q7451 _00782	Q7452 _00858
regX3_2		Sensory transduction protein regX3	10	10	1	5	3582				686	686	686	ASM2963622v1 _00867	GCF_003013635.1_ASM301363v1 _01635	GCF_033128185.1_ASM3312818v1 _00712	GCF_033128265.1_ASM3312826v1 _00727	ASM3312828v1 _00822	GCF_004119355.1_ASM411935v1 _02069	ASM76232v1 _01878	E88.fna_00883	Q7451 _00787	Q7452 _00863
copA		Copper-exporting P-type ATPase	10	10	1	5	3585				2444	2444	2444	ASM2963622v1 _00870	GCF_003013635.1_ASM301363v1 _01632	GCF_033128185.1_ASM3312818v1 _00715	GCF_033128265.1_ASM3312826v1 _00730	ASM3312828v1 _00825	GCF_004119355.1_ASM411935v1 _02066	ASM76232v1 _01881	E88.fna_00886	Q7451 _00790	Q7452 _00866
ctc		General stress protein CTC	10	10	1	5	3589				581	581	581	ASM2963622v1 _00874	GCF_003013635.1_ASM301363v1 _01628	GCF_033128185.1_ASM3312818v1 _00719	GCF_033128265.1_ASM3312826v1 _00734	ASM3312828v1 _00829	GCF_004119355.1_ASM411935v1 _02062	ASM76232v1 _01885	E88.fna_00890	Q7451 _00794	Q7452 _00870
group_1467		hypothetical protein	10	10	1	5	3591				587	587	587	ASM2963622v1 _00876	GCF_003013635.1_ASM301363v1 _01626	GCF_033128185.1_ASM3312818v1 _00721	GCF_033128265.1_ASM3312826v1 _00736	ASM3312828v1 _00831	GCF_004119355.1_ASM411935v1 _02060	ASM76232v1 _01887	E88.fna_00892	Q7451 _00796	Q7452 _00872
group_1468		DegV domain-containing protein	10	10	1	5	3596				851	851	851	ASM2963622v1 _00881	GCF_003013635.1_ASM301363v1 _01621	GCF_033128185.1_ASM3312818v1 _00726	GCF_033128265.1_ASM3312826v1 _00741	ASM3312828v1 _00836	GCF_004119355.1_ASM411935v1 _02055	ASM76232v1 _01892	E88.fna_00897	Q7451 _00801	Q7452 _00877
mcpC		Methyl-accepting chemotaxis protein McpC	10	10	1	5	3599				2099	2099	2099	ASM2963622v1 _00884	GCF_003013635.1_ASM301363v1 _01618	GCF_033128185.1_ASM3312818v1 _00729	GCF_033128265.1_ASM3312826v1 _00744	ASM3312828v1 _00839	GCF_004119355.1_ASM411935v1 _02052	ASM76232v1 _01895	E88.fna_00900	Q7451 _00804	Q7452 _00880
mcpB_3		Methyl-accepting chemotaxis protein McpB	10	10	1	5	3237				2000	2000	2000	ASM2963622v1 _01346	GCF_003013635.1_ASM301363v1 _00206	GCF_033128185.1_ASM3312818v1 _01183	GCF_033128265.1_ASM3312826v1 _01207	ASM3312828v1 _01224	GCF_004119355.1_ASM411935v1 _01754	ASM76232v1 _02431	E88.fna_01366	Q7451 _00118	Q7452 _01336
group_1470		hypothetical protein	10	10	1	5	3601				779	779	779	ASM2963622v1 _00886	GCF_003013635.1_ASM301363v1 _01616	GCF_033128185.1_ASM3312818v1 _00731	GCF_033128265.1_ASM3312826v1 _00746	ASM3312828v1 _00841	GCF_004119355.1_ASM411935v1 _02050	ASM76232v1 _01897	E88.fna_00902	Q7451 _00806	Q7452 _00882
group_1471		hypothetical protein	10	10	1	5	3608				125	125	125	ASM2963622v1 _00891	GCF_003013635.1_ASM301363v1 _01611	GCF_033128185.1_ASM3312818v1 _00736	GCF_033128265.1_ASM3312826v1 _00751	ASM3312828v1 _00846	GCF_004119355.1_ASM411935v1 _02045	ASM76232v1 _01902	E88.fna_00907	Q7451 _00811	Q7452 _00887
mleN_1		Malate-2H(+)/Na(+)-lactate antiporter	10	10	1	5	3618				1427	1427	1427	ASM2963622v1 _00898	GCF_003013635.1_ASM301363v1 _01604	GCF_033128185.1_ASM3312818v1 _00745	GCF_033128265.1_ASM3312826v1 _00758	ASM3312828v1 _00853	GCF_004119355.1_ASM411935v1 _02038	ASM76232v1 _01909	E88.fna_00914	Q7451 _00816	Q7452 _00892
rbsD_1		D-ribose pyranase	10	10	1	5	3621				413	413	413	ASM2963622v1 _00901	GCF_003013635.1_ASM301363v1 _01601	GCF_033128185.1_ASM3312818v1 _00748	GCF_033128265.1_ASM3312826v1 _00761	ASM3312828v1 _00856	GCF_004119355.1_ASM411935v1 _02035	ASM76232v1 _01912	E88.fna_00917	Q7451 _00818	Q7452 _00894
group_1477		hypothetical protein	10	10	1	5	3629				485	485	485	ASM2963622v1 _00909	GCF_003013635.1_ASM301363v1 _01593	GCF_033128185.1_ASM3312818v1 _00756	GCF_033128265.1_ASM3312826v1 _00769	ASM3312828v1 _00864	GCF_004119355.1_ASM411935v1 _02027	ASM76232v1 _01920	E88.fna_00925	Q7451 _00826	Q7452 _00902
pyrC_2		Dihydroorotase	10	10	1	5	1837				1265	1265	1265	ASM2963622v1 _00928	GCF_003013635.1_ASM301363v1 _00815	GCF_033128185.1_ASM3312818v1 _00769	GCF_033128265.1_ASM3312826v1 _00788	ASM3312828v1 _00878	GCF_004119355.1_ASM411935v1 _02009	ASM76232v1 _01934	E88.fna_00943	Q7451 _00848	Q7452 _00918
yfmS		Putative sensory transducer protein YfmS	10	10	1	5	2914				842	842	842	ASM2963622v1 _01571	GCF_003013635.1_ASM301363v1 _02351	GCF_033128185.1_ASM3312818v1 _01434	GCF_033128265.1_ASM3312826v1 _01438	ASM3312828v1 _01458	GCF_004119355.1_ASM411935v1 _00495	ASM76232v1 _01292	E88.fna_01573	Q7451 _00642	Q7452 _01574
group_1480		hypothetical protein	10	10	1	5	1836				221	221	221	ASM2963622v1 _00929	GCF_003013635.1_ASM301363v1 _00816	GCF_033128185.1_ASM3312818v1 _00770	GCF_033128265.1_ASM3312826v1 _00789	ASM3312828v1 _00879	GCF_004119355.1_ASM411935v1 _02008	ASM76232v1 _01935	E88.fna_00944	Q7451 _00849	Q7452 _00919
panF		Sodium/pantothenate symporter	10	10	1	5	1835				1460	1460	1460	ASM2963622v1 _00930	GCF_003013635.1_ASM301363v1 _00817	GCF_033128185.1_ASM3312818v1 _00771	GCF_033128265.1_ASM3312826v1 _00790	ASM3312828v1 _00880	GCF_004119355.1_ASM411935v1 _02007	ASM76232v1 _01936	E88.fna_00945	Q7451 _00850	Q7452 _00920
pyrK_1		Dihydroorotate dehydrogenase B (NAD(+)), electron transfer subunit	10	10	1	5	1834				698	698	698	ASM2963622v1 _00931	GCF_003013635.1_ASM301363v1 _00818	GCF_033128185.1_ASM3312818v1 _00772	GCF_033128265.1_ASM3312826v1 _00791	ASM3312828v1 _00881	GCF_004119355.1_ASM411935v1 _02006	ASM76232v1 _01937	E88.fna_00946	Q7451 _00851	Q7452 _00921
yhdG		putative amino acid permease YhdG	10	10	1	5	1830				1418	1421	1420	ASM2963622v1 _00934	GCF_003013635.1_ASM301363v1 _00821	GCF_033128185.1_ASM3312818v1 _00776	GCF_033128265.1_ASM3312826v1 _00794	ASM3312828v1 _00884	GCF_004119355.1_ASM411935v1 _02002	ASM76232v1 _01940	E88.fna_00950	Q7451 _00857	Q7452 _00927
hutI_2		Imidazolonepropionase	10	10	1	5	1829				1241	1247	1245	ASM2963622v1 _00935	GCF_003013635.1_ASM301363v1 _00822	GCF_033128185.1_ASM3312818v1 _00777	GCF_033128265.1_ASM3312826v1 _00795	ASM3312828v1 _00885	GCF_004119355.1_ASM411935v1 _02001	ASM76232v1 _01941	E88.fna_00951	Q7451 _00858	Q7452 _00928
spoIIAB_1		Anti-sigma F factor	10	10	1	5	1828				1220	1220	1220	ASM2963622v1 _00936	GCF_003013635.1_ASM301363v1 _00823	GCF_033128185.1_ASM3312818v1 _00778	GCF_033128265.1_ASM3312826v1 _00796	ASM3312828v1 _00886	GCF_004119355.1_ASM411935v1 _02000	ASM76232v1 _01942	E88.fna_00952	Q7451 _00859	Q7452 _00929
group_1486		putative response regulatory protein	10	10	1	5	1827				737	737	737	ASM2963622v1 _00937	GCF_003013635.1_ASM301363v1 _00824	GCF_033128185.1_ASM3312818v1 _00779	GCF_033128265.1_ASM3312826v1 _00797	ASM3312828v1 _00887	GCF_004119355.1_ASM411935v1 _01999	ASM76232v1 _01943	E88.fna_00953	Q7451 _00860	Q7452 _00930
hpdA		4-hydroxyphenylacetate decarboxylase activating enzyme	10	10	1	5	1825				932	932	932	ASM2963622v1 _00939	GCF_003013635.1_ASM301363v1 _00826	GCF_033128185.1_ASM3312818v1 _00781	GCF_033128265.1_ASM3312826v1 _00799	ASM3312828v1 _00889	GCF_004119355.1_ASM411935v1 _01997	ASM76232v1 _01945	E88.fna_00955	Q7451 _00862	Q7452 _00932
group_1488		Putative two-component membrane permease complex subunit SMU_746c	10	10	1	5	1824				734	734	734	ASM2963622v1 _00940	GCF_003013635.1_ASM301363v1 _00827	GCF_033128185.1_ASM3312818v1 _00782	GCF_033128265.1_ASM3312826v1 _00800	ASM3312828v1 _00890	GCF_004119355.1_ASM411935v1 _01996	ASM76232v1 _01946	E88.fna_00956	Q7451 _00863	Q7452 _00933
deoR		Deoxyribonucleoside regulator	10	10	1	5	1207				935	935	935	ASM2963622v1 _00945	GCF_003013635.1_ASM301363v1 _00832	GCF_033128185.1_ASM3312818v1 _00787	GCF_033128265.1_ASM3312826v1 _00805	ASM3312828v1 _00895	GCF_004119355.1_ASM411935v1 _01991	ASM76232v1 _01951	E88.fna_00961	Q7451 _00868	Q7452 _00938
yoaH		Putative methyl-accepting chemotaxis protein YoaH	10	10	1	5	2556				1709	1709	1709	ASM2963622v1 _01922	GCF_003013635.1_ASM301363v1 _02201	GCF_033128185.1_ASM3312818v1 _01783	GCF_033128265.1_ASM3312826v1 _01790	ASM3312828v1 _01842	GCF_004119355.1_ASM411935v1 _00889	ASM76232v1 _00653	E88.fna_01965	Q7451 _01033	Q7452 _01931
drdA		5-deoxy-D-ribulose 1-phosphate aldolase	10	10	1	5	1208				650	650	650	ASM2963622v1 _00946	GCF_003013635.1_ASM301363v1 _00833	GCF_033128185.1_ASM3312818v1 _00788	GCF_033128265.1_ASM3312826v1 _00806	ASM3312828v1 _00896	GCF_004119355.1_ASM411935v1 _01990	ASM76232v1 _01952	E88.fna_00962	Q7451 _00869	Q7452 _00939
mtnA		Methylthioribose-1-phosphate isomerase	10	10	1	5	1210				1052	1052	1052	ASM2963622v1 _00947	GCF_003013635.1_ASM301363v1 _00834	GCF_033128185.1_ASM3312818v1 _00789	GCF_033128265.1_ASM3312826v1 _00807	ASM3312828v1 _00897	GCF_004119355.1_ASM411935v1 _01989	ASM76232v1 _01953	E88.fna_00963	Q7451 _00871	Q7452 _00941
group_1492		hypothetical protein	10	10	1	5	1213				818	818	818	ASM2963622v1 _00950	GCF_003013635.1_ASM301363v1 _00837	GCF_033128185.1_ASM3312818v1 _00792	GCF_033128265.1_ASM3312826v1 _00810	ASM3312828v1 _00900	GCF_004119355.1_ASM411935v1 _01986	ASM76232v1 _01956	E88.fna_00966	Q7451 _00874	Q7452 _00944
group_1493		hypothetical protein	10	10	1	5	1214				1670	1670	1670	ASM2963622v1 _00951	GCF_003013635.1_ASM301363v1 _00838	GCF_033128185.1_ASM3312818v1 _00793	GCF_033128265.1_ASM3312826v1 _00811	ASM3312828v1 _00901	GCF_004119355.1_ASM411935v1 _01985	ASM76232v1 _01957	E88.fna_00967	Q7451 _00875	Q7452 _00945
lytR		Regulator of RpoS	10	10	1	5	1215				704	704	704	ASM2963622v1 _00952	GCF_003013635.1_ASM301363v1 _00839	GCF_033128185.1_ASM3312818v1 _00794	GCF_033128265.1_ASM3312826v1 _00812	ASM3312828v1 _00902	GCF_004119355.1_ASM411935v1 _01984	ASM76232v1 _01958	E88.fna_00968	Q7451 _00876	Q7452 _00946
fpuC_1		Petrobactin import ATP-binding protein FpuC	10	10	1	5	1219				770	770	770	ASM2963622v1 _00955	GCF_003013635.1_ASM301363v1 _00842	GCF_033128185.1_ASM3312818v1 _00798	GCF_033128265.1_ASM3312826v1 _00815	ASM3312828v1 _00905	GCF_004119355.1_ASM411935v1 _01981	ASM76232v1 _01961	E88.fna_00971	Q7451 _00879	Q7452 _00949
btuC		Vitamin B12 import system permease protein BtuC	10	10	1	5	1225				1097	1097	1097	ASM2963622v1 _00961	GCF_003013635.1_ASM301363v1 _00848	GCF_033128185.1_ASM3312818v1 _00804	GCF_033128265.1_ASM3312826v1 _00821	ASM3312828v1 _00911	GCF_004119355.1_ASM411935v1 _01975	ASM76232v1 _01967	E88.fna_00977	Q7451 _00885	Q7452 _00955
fepC_2		Ferric enterobactin transport ATP-binding protein FepC	10	10	1	5	1226				758	758	758	ASM2963622v1 _00962	GCF_003013635.1_ASM301363v1 _00849	GCF_033128185.1_ASM3312818v1 _00805	GCF_033128265.1_ASM3312826v1 _00822	ASM3312828v1 _00912	GCF_004119355.1_ASM411935v1 _01974	ASM76232v1 _01968	E88.fna_00978	Q7451 _00886	Q7452 _00956
group_1498		hypothetical protein	10	10	1	5	1228				353	353	353	ASM2963622v1 _00964	GCF_003013635.1_ASM301363v1 _00851	GCF_033128185.1_ASM3312818v1 _00807	GCF_033128265.1_ASM3312826v1 _00824	ASM3312828v1 _00914	GCF_004119355.1_ASM411935v1 _01972	ASM76232v1 _01970	E88.fna_00980	Q7451 _00888	Q7452 _00958
group_1499		hypothetical protein	10	10	1	5	1276				155	158	157	ASM2963622v1 _00969	GCF_003013635.1_ASM301363v1 _00868	GCF_033128185.1_ASM3312818v1 _00812	GCF_033128265.1_ASM3312826v1 _00829	ASM3312828v1 _00919	GCF_004119355.1_ASM411935v1 _01967	ASM76232v1 _01975	E88.fna_00985	Q7451 _00898	Q7452 _00968
group_15		hypothetical protein	10	10	1	5	3868				245	1388	1188	ASM2963622v1 _02739	GCF_003013635.1_ASM301363v1 _02689	GCF_033128185.1_ASM3312818v1 _02867	GCF_033128265.1_ASM3312826v1 _02813	ASM3312828v1 _02764	GCF_004119355.1_ASM411935v1 _00087	ASM76232v1 _00047	E88.fna_02847	Q7451 _02746	Q7452 _02814
group_1500		hypothetical protein	10	10	1	5	1274				278	278	278	ASM2963622v1 _00971	GCF_003013635.1_ASM301363v1 _00870	GCF_033128185.1_ASM3312818v1 _00814	GCF_033128265.1_ASM3312826v1 _00831	ASM3312828v1 _00921	GCF_004119355.1_ASM411935v1 _01965	ASM76232v1 _01977	E88.fna_00987	Q7451 _00900	Q7452 _00970
group_1501		putative phosphatase	10	10	1	5	1273				734	734	734	ASM2963622v1 _00972	GCF_003013635.1_ASM301363v1 _00871	GCF_033128185.1_ASM3312818v1 _00815	GCF_033128265.1_ASM3312826v1 _00832	ASM3312828v1 _00922	GCF_004119355.1_ASM411935v1 _01964	ASM76232v1 _01978	E88.fna_00988	Q7451 _00901	Q7452 _00971
group_1502		hypothetical protein	10	10	1	5	1272				647	656	654	ASM2963622v1 _00973	GCF_003013635.1_ASM301363v1 _00872	GCF_033128185.1_ASM3312818v1 _00816	GCF_033128265.1_ASM3312826v1 _00833	ASM3312828v1 _00923	GCF_004119355.1_ASM411935v1 _01963	ASM76232v1 _01979	E88.fna_00989	Q7451 _00902	Q7452 _00972
lutR		HTH-type transcriptional regulator LutR	10	10	1	5	1271				695	695	695	ASM2963622v1 _00974	GCF_003013635.1_ASM301363v1 _00873	GCF_033128185.1_ASM3312818v1 _00817	GCF_033128265.1_ASM3312826v1 _00834	ASM3312828v1 _00924	GCF_004119355.1_ASM411935v1 _01962	ASM76232v1 _01980	E88.fna_00990	Q7451 _00903	Q7452 _00973
lutP		L-lactate permease	10	10	1	5	1270				1520	1520	1520	ASM2963622v1 _00975	GCF_003013635.1_ASM301363v1 _00874	GCF_033128185.1_ASM3312818v1 _00818	GCF_033128265.1_ASM3312826v1 _00835	ASM3312828v1 _00925	GCF_004119355.1_ASM411935v1 _01961	ASM76232v1 _01981	E88.fna_00991	Q7451 _00904	Q7452 _00974
carD_2		Caffeyl-CoA reductase-Etf complex subunit CarD	10	10	1	5	1269				788	788	788	ASM2963622v1 _00976	GCF_003013635.1_ASM301363v1 _00875	GCF_033128185.1_ASM3312818v1 _00819	GCF_033128265.1_ASM3312826v1 _00836	ASM3312828v1 _00926	GCF_004119355.1_ASM411935v1 _01960	ASM76232v1 _01982	E88.fna_00992	Q7451 _00905	Q7452 _00975
group_1506		Ribonuclease	10	10	1	5	1265				1520	1520	1520	ASM2963622v1 _00980	GCF_003013635.1_ASM301363v1 _00879	GCF_033128185.1_ASM3312818v1 _00823	GCF_033128265.1_ASM3312826v1 _00840	ASM3312828v1 _00930	GCF_004119355.1_ASM411935v1 _01956	ASM76232v1 _01986	E88.fna_00996	Q7451 _00909	Q7452 _00979
dacB_1		D-alanyl-D-alanine carboxypeptidase DacB	10	10	1	5	1263				1259	1259	1259	ASM2963622v1 _00982	GCF_003013635.1_ASM301363v1 _00881	GCF_033128185.1_ASM3312818v1 _00825	GCF_033128265.1_ASM3312826v1 _00842	ASM3312828v1 _00932	GCF_004119355.1_ASM411935v1 _01954	ASM76232v1 _01988	E88.fna_00998	Q7451 _00911	Q7452 _00981
nudL		putative Nudix hydrolase NudL	10	10	1	5	1262				623	623	623	ASM2963622v1 _00983	GCF_003013635.1_ASM301363v1 _00882	GCF_033128185.1_ASM3312818v1 _00826	GCF_033128265.1_ASM3312826v1 _00843	ASM3312828v1 _00933	GCF_004119355.1_ASM411935v1 _01953	ASM76232v1 _01989	E88.fna_00999	Q7451 _00912	Q7452 _00982
group_1509		hypothetical protein	10	10	1	5	1261				221	221	221	ASM2963622v1 _00984	GCF_003013635.1_ASM301363v1 _00883	GCF_033128185.1_ASM3312818v1 _00827	GCF_033128265.1_ASM3312826v1 _00844	ASM3312828v1 _00934	GCF_004119355.1_ASM411935v1 _01952	ASM76232v1 _01990	E88.fna_01000	Q7451 _00913	Q7452 _00983
pncB		Nicotinate phosphoribosyltransferase	10	10	1	5	1260				1481	1481	1481	ASM2963622v1 _00985	GCF_003013635.1_ASM301363v1 _00884	GCF_033128185.1_ASM3312818v1 _00828	GCF_033128265.1_ASM3312826v1 _00845	ASM3312828v1 _00935	GCF_004119355.1_ASM411935v1 _01951	ASM76232v1 _01991	E88.fna_01001	Q7451 _00914	Q7452 _00984
group_1511	spoVB_1	Stage V sporulation protein B	10	10	1	5	1256				1607	1607	1607	ASM2963622v1 _00989	GCF_003013635.1_ASM301363v1 _00888	GCF_033128185.1_ASM3312818v1 _00832	GCF_033128265.1_ASM3312826v1 _00849	ASM3312828v1 _00939	GCF_004119355.1_ASM411935v1 _01947	ASM76232v1 _01995	E88.fna_01005	Q7451 _00918	Q7452 _00988
spoVB_2		Stage V sporulation protein B	10	10	1	5	1255				1490	1490	1490	ASM2963622v1 _00990	GCF_003013635.1_ASM301363v1 _00889	GCF_033128185.1_ASM3312818v1 _00833	GCF_033128265.1_ASM3312826v1 _00850	ASM3312828v1 _00940	GCF_004119355.1_ASM411935v1 _01946	ASM76232v1 _01996	E88.fna_01006	Q7451 _00919	Q7452 _00989
group_1513		hypothetical protein	10	10	1	5	1254				560	560	560	ASM2963622v1 _00991	GCF_003013635.1_ASM301363v1 _00890	GCF_033128185.1_ASM3312818v1 _00834	GCF_033128265.1_ASM3312826v1 _00851	ASM3312828v1 _00941	GCF_004119355.1_ASM411935v1 _01945	ASM76232v1 _01997	E88.fna_01007	Q7451 _00920	Q7452 _00990
group_1514		hypothetical protein	10	10	1	5	1253				728	728	728	ASM2963622v1 _00992	GCF_003013635.1_ASM301363v1 _00891	GCF_033128185.1_ASM3312818v1 _00835	GCF_033128265.1_ASM3312826v1 _00852	ASM3312828v1 _00942	GCF_004119355.1_ASM411935v1 _01944	ASM76232v1 _01998	E88.fna_01008	Q7451 _00921	Q7452 _00991
group_1515		hypothetical protein	10	10	1	5	1252				512	512	512	ASM2963622v1 _00993	GCF_003013635.1_ASM301363v1 _00892	GCF_033128185.1_ASM3312818v1 _00836	GCF_033128265.1_ASM3312826v1 _00853	ASM3312828v1 _00943	GCF_004119355.1_ASM411935v1 _01943	ASM76232v1 _01999	E88.fna_01009	Q7451 _00922	Q7452 _00992
miaB_3		tRNA-2-methylthio-N(6)-dimethylallyladenosine synthase	10	10	1	5	1251				1730	1730	1730	ASM2963622v1 _00994	GCF_003013635.1_ASM301363v1 _00893	GCF_033128185.1_ASM3312818v1 _00837	GCF_033128265.1_ASM3312826v1 _00854	ASM3312828v1 _00944	GCF_004119355.1_ASM411935v1 _01942	ASM76232v1 _02000	E88.fna_01010	Q7451 _00923	Q7452 _00993
atpE_2		V-type proton ATPase subunit E	10	10	1	5	1247				596	596	596	ASM2963622v1 _00998	GCF_003013635.1_ASM301363v1 _00897	GCF_033128185.1_ASM3312818v1 _00841	GCF_033128265.1_ASM3312826v1 _00858	ASM3312828v1 _00948	GCF_004119355.1_ASM411935v1 _01938	ASM76232v1 _02004	E88.fna_01014	Q7451 _00927	Q7452 _00997
ntpC		V-type sodium ATPase subunit C	10	10	1	5	1246				1001	1001	1001	ASM2963622v1 _00999	GCF_003013635.1_ASM301363v1 _00898	GCF_033128185.1_ASM3312818v1 _00842	GCF_033128265.1_ASM3312826v1 _00859	ASM3312828v1 _00949	GCF_004119355.1_ASM411935v1 _01937	ASM76232v1 _02005	E88.fna_01015	Q7451 _00928	Q7452 _00998
group_1519		hypothetical protein	10	10	1	5	1241				404	404	404	ASM2963622v1 _01004	GCF_003013635.1_ASM301363v1 _00903	GCF_033128185.1_ASM3312818v1 _00847	GCF_033128265.1_ASM3312826v1 _00864	ASM3312828v1 _00954	GCF_004119355.1_ASM411935v1 _01932	ASM76232v1 _02010	E88.fna_01020	Q7451 _00933	Q7452 _01003
sigI_2		RNA polymerase sigma factor SigI	10	10	1	5	462				476	542	520	ASM2963622v1 _02703	GCF_003013635.1_ASM301363v1 _02523	GCF_033128185.1_ASM3312818v1 _02915	GCF_033128265.1_ASM3312826v1 _02856	ASM3312828v1 _02834	GCF_004119355.1_ASM411935v1 _00048	ASM76232v1 _00100	E88.fna_02792	Q7451 _02387	Q7452 _02775
niaX		Niacin transporter NiaX	10	10	1	5	1240				500	500	500	ASM2963622v1 _01005	GCF_003013635.1_ASM301363v1 _00904	GCF_033128185.1_ASM3312818v1 _00848	GCF_033128265.1_ASM3312826v1 _00865	ASM3312828v1 _00955	GCF_004119355.1_ASM411935v1 _01931	ASM76232v1 _02011	E88.fna_01021	Q7451 _00934	Q7452 _01004
group_1521		hypothetical protein	10	10	1	5	1238				350	350	350	ASM2963622v1 _01007	GCF_003013635.1_ASM301363v1 _00906	GCF_033128185.1_ASM3312818v1 _00850	GCF_033128265.1_ASM3312826v1 _00867	ASM3312828v1 _00957	GCF_004119355.1_ASM411935v1 _01929	ASM76232v1 _02013	E88.fna_01023	Q7451 _02156	Q7452 _01006
azoR		FMN-dependent NADH-azoreductase	10	10	1	5	1237				557	557	557	ASM2963622v1 _01008	GCF_003013635.1_ASM301363v1 _00907	GCF_033128185.1_ASM3312818v1 _00851	GCF_033128265.1_ASM3312826v1 _00868	ASM3312828v1 _00958	GCF_004119355.1_ASM411935v1 _01928	ASM76232v1 _02014	E88.fna_01024	Q7451 _02157	Q7452 _01007
glpX		Fructose-1,6-bisphosphatase class 2	10	10	1	5	1236				971	971	971	ASM2963622v1 _01009	GCF_003013635.1_ASM301363v1 _00908	GCF_033128185.1_ASM3312818v1 _00852	GCF_033128265.1_ASM3312826v1 _00869	ASM3312828v1 _00959	GCF_004119355.1_ASM411935v1 _01927	ASM76232v1 _02015	E88.fna_01025	Q7451 _02158	Q7452 _01008
yqgN		5-formyltetrahydrofolate cyclo-ligase	10	10	1	5	1233				551	551	551	ASM2963622v1 _01012	GCF_003013635.1_ASM301363v1 _00911	GCF_033128185.1_ASM3312818v1 _00855	GCF_033128265.1_ASM3312826v1 _00872	ASM3312828v1 _00962	GCF_004119355.1_ASM411935v1 _01924	ASM76232v1 _02018	E88.fna_01028	Q7451 _02161	Q7452 _01011
apeA		putative M18 family aminopeptidase 1	10	10	1	5	1232				1400	1400	1400	ASM2963622v1 _01013	GCF_003013635.1_ASM301363v1 _00912	GCF_033128185.1_ASM3312818v1 _00856	GCF_033128265.1_ASM3312826v1 _00873	ASM3312828v1 _00963	GCF_004119355.1_ASM411935v1 _01923	ASM76232v1 _02019	E88.fna_01029	Q7451 _02162	Q7452 _01012
group_1526		hypothetical protein	10	10	1	5	1337				476	476	476	ASM2963622v1 _01019	GCF_003013635.1_ASM301363v1 _00916	GCF_033128185.1_ASM3312818v1 _00860	GCF_033128265.1_ASM3312826v1 _00879	ASM3312828v1 _00967	GCF_004119355.1_ASM411935v1 _01919	ASM76232v1 _02023	E88.fna_01033	Q7451 _02166	Q7452 _01016
csoR_3		Copper-sensing transcriptional repressor CsoR	10	10	1	5	1338				269	269	269	ASM2963622v1 _01020	GCF_003013635.1_ASM301363v1 _00917	GCF_033128185.1_ASM3312818v1 _00861	GCF_033128265.1_ASM3312826v1 _00880	ASM3312828v1 _00968	GCF_004119355.1_ASM411935v1 _01918	ASM76232v1 _02024	E88.fna_01034	Q7451 _02167	Q7452 _01017
rnfD		Na(+)-translocating ferredoxin:NAD(+) oxidoreductase complex subunit D	10	10	1	5	1342				932	932	932	ASM2963622v1 _01024	GCF_003013635.1_ASM301363v1 _00921	GCF_033128185.1_ASM3312818v1 _00865	GCF_033128265.1_ASM3312826v1 _00884	ASM3312828v1 _00972	GCF_004119355.1_ASM411935v1 _01914	ASM76232v1 _02028	E88.fna_01038	Q7451 _02171	Q7452 _01021
rnfG		Na(+)-translocating ferredoxin:NAD(+) oxidoreductase complex subunit G	10	10	1	5	1343				569	569	569	ASM2963622v1 _01025	GCF_003013635.1_ASM301363v1 _00922	GCF_033128185.1_ASM3312818v1 _00866	GCF_033128265.1_ASM3312826v1 _00885	ASM3312828v1 _00973	GCF_004119355.1_ASM411935v1 _01913	ASM76232v1 _02029	E88.fna_01039	Q7451 _02172	Q7452 _01022
group_1530		hypothetical protein	10	10	1	5	1347				530	530	530	ASM2963622v1 _01029	GCF_003013635.1_ASM301363v1 _00926	GCF_033128185.1_ASM3312818v1 _00870	GCF_033128265.1_ASM3312826v1 _00889	ASM3312828v1 _00977	GCF_004119355.1_ASM411935v1 _01909	ASM76232v1 _02033	E88.fna_01043	Q7451 _02176	Q7452 _01026
group_1531		hypothetical protein	10	10	1	5	1348				398	398	398	ASM2963622v1 _01030	GCF_003013635.1_ASM301363v1 _00927	GCF_033128185.1_ASM3312818v1 _00871	GCF_033128265.1_ASM3312826v1 _00890	ASM3312828v1 _00978	GCF_004119355.1_ASM411935v1 _01908	ASM76232v1 _02034	E88.fna_01044	Q7451 _02177	Q7452 _01027
apbE_1		FAD:protein FMN transferase	10	10	1	5	1349				1028	1028	1028	ASM2963622v1 _01031	GCF_003013635.1_ASM301363v1 _00928	GCF_033128185.1_ASM3312818v1 _00872	GCF_033128265.1_ASM3312826v1 _00891	ASM3312828v1 _00979	GCF_004119355.1_ASM411935v1 _01907	ASM76232v1 _02035	E88.fna_01045	Q7451 _02178	Q7452 _01028
group_1533		Putative 3-methyladenine DNA glycosylase	10	10	1	5	1352				611	611	611	ASM2963622v1 _01034	GCF_003013635.1_ASM301363v1 _00931	GCF_033128185.1_ASM3312818v1 _00875	GCF_033128265.1_ASM3312826v1 _00894	ASM3312828v1 _00982	GCF_004119355.1_ASM411935v1 _01904	ASM76232v1 _02038	E88.fna_01048	Q7451 _02181	Q7452 _01031
ycf3_1		Photosystem I assembly protein Ycf3	10	10	1	5	1353				641	641	641	ASM2963622v1 _01035	GCF_003013635.1_ASM301363v1 _00932	GCF_033128185.1_ASM3312818v1 _00876	GCF_033128265.1_ASM3312826v1 _00895	ASM3312828v1 _00983	GCF_004119355.1_ASM411935v1 _01903	ASM76232v1 _02039	E88.fna_01049	Q7451 _02182	Q7452 _01032
group_1535		hypothetical protein	10	10	1	5	1355				269	269	269	ASM2963622v1 _01037	GCF_003013635.1_ASM301363v1 _00934	GCF_033128185.1_ASM3312818v1 _00878	GCF_033128265.1_ASM3312826v1 _00897	ASM3312828v1 _00985	GCF_004119355.1_ASM411935v1 _01901	ASM76232v1 _02041	E88.fna_01051	Q7451 _02184	Q7452 _01034
nudF		ADP-ribose pyrophosphatase	10	10	1	5	1357				506	506	506	ASM2963622v1 _01039	GCF_003013635.1_ASM301363v1 _00936	GCF_033128185.1_ASM3312818v1 _00880	GCF_033128265.1_ASM3312826v1 _00899	ASM3312828v1 _00987	GCF_004119355.1_ASM411935v1 _01899	ASM76232v1 _02043	E88.fna_01053	Q7451 _02186	Q7452 _01036
group_1537		hypothetical protein	10	10	1	5	1358				1064	1064	1064	ASM2963622v1 _01040	GCF_003013635.1_ASM301363v1 _00937	GCF_033128185.1_ASM3312818v1 _00881	GCF_033128265.1_ASM3312826v1 _00900	ASM3312828v1 _00988	GCF_004119355.1_ASM411935v1 _01898	ASM76232v1 _02044	E88.fna_01054	Q7451 _02187	Q7452 _01037
group_1538	lon_2	Lon protease	10	10	1	5	1360				1889	1889	1889	ASM2963622v1 _01042	GCF_003013635.1_ASM301363v1 _00939	GCF_033128185.1_ASM3312818v1 _00883	GCF_033128265.1_ASM3312826v1 _00902	ASM3312828v1 _00990	GCF_004119355.1_ASM411935v1 _01896	ASM76232v1 _02046	E88.fna_01056	Q7451 _02189	Q7452 _01039
group_1539		hypothetical protein	10	10	1	5	1361				1160	1160	1160	ASM2963622v1 _01043	GCF_003013635.1_ASM301363v1 _00940	GCF_033128185.1_ASM3312818v1 _00884	GCF_033128265.1_ASM3312826v1 _00903	ASM3312828v1 _00991	GCF_004119355.1_ASM411935v1 _01895	ASM76232v1 _02047	E88.fna_01057	Q7451 _02190	Q7452 _01040
group_1540		hypothetical protein	10	10	1	5	1362				1202	1202	1202	ASM2963622v1 _01044	GCF_003013635.1_ASM301363v1 _00941	GCF_033128185.1_ASM3312818v1 _00885	GCF_033128265.1_ASM3312826v1 _00904	ASM3312828v1 _00992	GCF_004119355.1_ASM411935v1 _01894	ASM76232v1 _02048	E88.fna_01058	Q7451 _02191	Q7452 _01041
proA		Gamma-glutamyl phosphate reductase	10	10	1	5	1363				1286	1286	1286	ASM2963622v1 _01045	GCF_003013635.1_ASM301363v1 _00942	GCF_033128185.1_ASM3312818v1 _00886	GCF_033128265.1_ASM3312826v1 _00905	ASM3312828v1 _00993	GCF_004119355.1_ASM411935v1 _01893	ASM76232v1 _02049	E88.fna_01059	Q7451 _02192	Q7452 _01042
group_1542		hypothetical protein	10	10	1	5	1365				1031	1031	1031	ASM2963622v1 _01047	GCF_003013635.1_ASM301363v1 _00944	GCF_033128185.1_ASM3312818v1 _00888	GCF_033128265.1_ASM3312826v1 _00907	ASM3312828v1 _00995	GCF_004119355.1_ASM411935v1 _01891	ASM76232v1 _02051	E88.fna_01061	Q7451 _02194	Q7452 _01044
hisK		Histidinol-phosphatase	10	10	1	5	1366				776	788	778	ASM2963622v1 _01048	GCF_003013635.1_ASM301363v1 _00945	GCF_033128185.1_ASM3312818v1 _00889	GCF_033128265.1_ASM3312826v1 _00908	ASM3312828v1 _00996	GCF_004119355.1_ASM411935v1 _01890	ASM76232v1 _02052	E88.fna_01062	Q7451 _02195	Q7452 _01045
flr		hypothetical protein	10	10	1	5	1367				494	494	494	ASM2963622v1 _01049	GCF_003013635.1_ASM301363v1 _00946	GCF_033128185.1_ASM3312818v1 _00890	GCF_033128265.1_ASM3312826v1 _00909	ASM3312828v1 _00997	GCF_004119355.1_ASM411935v1 _01889	ASM76232v1 _02053	E88.fna_01063	Q7451 _02196	Q7452 _01046
group_1545		putative AAA domain-containing protein	10	10	1	5	1368				1283	1283	1283	ASM2963622v1 _01050	GCF_003013635.1_ASM301363v1 _00947	GCF_033128185.1_ASM3312818v1 _00891	GCF_033128265.1_ASM3312826v1 _00910	ASM3312828v1 _00998	GCF_004119355.1_ASM411935v1 _01888	ASM76232v1 _02054	E88.fna_01064	Q7451 _02197	Q7452 _01047
cymR_1		HTH-type transcriptional regulator CymR	10	10	1	5	1369				434	434	434	ASM2963622v1 _01051	GCF_003013635.1_ASM301363v1 _00948	GCF_033128185.1_ASM3312818v1 _00892	GCF_033128265.1_ASM3312826v1 _00911	ASM3312828v1 _00999	GCF_004119355.1_ASM411935v1 _01887	ASM76232v1 _02055	E88.fna_01065	Q7451 _02198	Q7452 _01048
iscU		Iron-sulfur cluster assembly scaffold protein IscU	10	10	1	5	1371				431	431	431	ASM2963622v1 _01053	GCF_003013635.1_ASM301363v1 _00950	GCF_033128185.1_ASM3312818v1 _00894	GCF_033128265.1_ASM3312826v1 _00913	ASM3312828v1 _01001	GCF_004119355.1_ASM411935v1 _01885	ASM76232v1 _02057	E88.fna_01067	Q7451 _02200	Q7452 _01050
group_1548		hypothetical protein	10	10	1	5	1373				488	497	496	ASM2963622v1 _01055	GCF_003013635.1_ASM301363v1 _00952	GCF_033128185.1_ASM3312818v1 _00896	GCF_033128265.1_ASM3312826v1 _00915	ASM3312828v1 _01003	GCF_004119355.1_ASM411935v1 _01883	ASM76232v1 _02059	E88.fna_01069	Q7451 _02202	Q7452 _01052
fur		Ferric uptake regulation protein	10	10	1	5	1380				464	464	464	ASM2963622v1 _01061	GCF_003013635.1_ASM301363v1 _00958	GCF_033128185.1_ASM3312818v1 _00902	GCF_033128265.1_ASM3312826v1 _00921	ASM3312828v1 _01011	GCF_004119355.1_ASM411935v1 _01877	ASM76232v1 _02065	E88.fna_01075	Q7451 _02208	Q7452 _01058
mltG		Endolytic murein transglycosylase	10	10	1	5	1384				1019	1019	1019	ASM2963622v1 _01065	GCF_003013635.1_ASM301363v1 _00962	GCF_033128185.1_ASM3312818v1 _00906	GCF_033128265.1_ASM3312826v1 _00925	ASM3312828v1 _01015	GCF_004119355.1_ASM411935v1 _01873	ASM76232v1 _02069	E88.fna_01079	Q7451 _02212	Q7452 _01062
trmR		tRNA 5-hydroxyuridine methyltransferase	10	10	1	5	1385				647	647	647	ASM2963622v1 _01066	GCF_003013635.1_ASM301363v1 _00963	GCF_033128185.1_ASM3312818v1 _00907	GCF_033128265.1_ASM3312826v1 _00926	ASM3312828v1 _01016	GCF_004119355.1_ASM411935v1 _01872	ASM76232v1 _02070	E88.fna_01080	Q7451 _02213	Q7452 _01063
group_1552		hypothetical protein	10	10	1	5	893				1508	1508	1508	ASM2963622v1 _01071	GCF_003013635.1_ASM301363v1 _00968	GCF_033128185.1_ASM3312818v1 _00912	GCF_033128265.1_ASM3312826v1 _00931	ASM3312828v1 _00727	GCF_004119355.1_ASM411935v1 _01867	ASM76232v1 _02075	E88.fna_01085	Q7451 _02218	Q7452 _01068
group_1554		hypothetical protein	10	10	1	5	903				134	134	134	ASM2963622v1 _01079	GCF_003013635.1_ASM301363v1 _00978	GCF_033128185.1_ASM3312818v1 _00920	GCF_033128265.1_ASM3312826v1 _00939	ASM3312828v1 _00736	GCF_004119355.1_ASM411935v1 _01859	ASM76232v1 _02084	E88.fna_01093	Q7451 _02540	Q7452 _01078
aroE_2		Shikimate dehydrogenase (NADP(+))	10	10	1	5	1551				770	785	782	ASM2963622v1 _01150	GCF_003013635.1_ASM301363v1 _00010	GCF_033128185.1_ASM3312818v1 _00984	GCF_033128265.1_ASM3312826v1 _01010	ASM3312828v1 _01021	GCF_004119355.1_ASM411935v1 _01537	ASM76232v1 _01721	E88.fna_01154	Q7451 _00317	Q7452 _01136
spoIIGA		Sporulation sigma-E factor-processing peptidase	10	10	1	5	1556				803	803	803	ASM2963622v1 _01155	GCF_003013635.1_ASM301363v1 _00015	GCF_033128185.1_ASM3312818v1 _00989	GCF_033128265.1_ASM3312826v1 _01015	ASM3312828v1 _01026	GCF_004119355.1_ASM411935v1 _01542	ASM76232v1 _01726	E88.fna_01159	Q7451 _00312	Q7452 _01141
ylmC_1		putative sporulation protein YlmC	10	10	1	5	1559				263	263	263	ASM2963622v1 _01158	GCF_003013635.1_ASM301363v1 _00018	GCF_033128185.1_ASM3312818v1 _00992	GCF_033128265.1_ASM3312826v1 _01018	ASM3312828v1 _01029	GCF_004119355.1_ASM411935v1 _01545	ASM76232v1 _01729	E88.fna_01162	Q7451 _00309	Q7452 _01144
pstC		hypothetical protein	10	10	1	5	1564				920	926	921	ASM2963622v1 _01163	GCF_003013635.1_ASM301363v1 _00023	GCF_033128185.1_ASM3312818v1 _00997	GCF_033128265.1_ASM3312826v1 _01023	ASM3312828v1 _01034	GCF_004119355.1_ASM411935v1 _01550	ASM76232v1 _01734	E88.fna_01167	Q7451 _00304	Q7452 _01149
pstA		Phosphate transport system permease protein PstA	10	10	1	5	1565				887	887	887	ASM2963622v1 _01164	GCF_003013635.1_ASM301363v1 _00024	GCF_033128185.1_ASM3312818v1 _00998	GCF_033128265.1_ASM3312826v1 _01024	ASM3312828v1 _01035	GCF_004119355.1_ASM411935v1 _01551	ASM76232v1 _01735	E88.fna_01168	Q7451 _00303	Q7452 _01150
pstB3		Phosphate import ATP-binding protein PstB 3	10	10	1	5	1566				749	749	749	ASM2963622v1 _01165	GCF_003013635.1_ASM301363v1 _00025	GCF_033128185.1_ASM3312818v1 _00999	GCF_033128265.1_ASM3312826v1 _01025	ASM3312828v1 _01036	GCF_004119355.1_ASM411935v1 _01552	ASM76232v1 _01736	E88.fna_01169	Q7451 _00302	Q7452 _01151
gpsA		Glycerol-3-phosphate dehydrogenase [NAD(P)+]	10	10	1	5	1570				995	995	995	ASM2963622v1 _01168	GCF_003013635.1_ASM301363v1 _00028	GCF_033128185.1_ASM3312818v1 _01002	GCF_033128265.1_ASM3312826v1 _01028	ASM3312828v1 _01040	GCF_004119355.1_ASM411935v1 _01555	ASM76232v1 _01739	E88.fna_01172	Q7451 _00299	Q7452 _01154
spoIVA		Stage IV sporulation protein A	10	10	1	5	1571				1478	1478	1478	ASM2963622v1 _01169	GCF_003013635.1_ASM301363v1 _00029	GCF_033128185.1_ASM3312818v1 _01003	GCF_033128265.1_ASM3312826v1 _01029	ASM3312828v1 _01041	GCF_004119355.1_ASM411935v1 _01556	ASM76232v1 _01740	E88.fna_01173	Q7451 _00298	Q7452 _01155
group_1585		O-acetyl-L-homoserine sulfhydrylase	10	10	1	5	1327				1277	1280	1277	ASM2963622v1 _01175	GCF_003013635.1_ASM301363v1 _00035	GCF_033128185.1_ASM3312818v1 _01011	GCF_033128265.1_ASM3312826v1 _01035	ASM3312828v1 _01047	GCF_004119355.1_ASM411935v1 _01573	ASM76232v1 _01746	E88.fna_01190	Q7451 _00292	Q7452 _01161
group_1586		hypothetical protein	10	10	1	5	1326				533	551	536	ASM2963622v1 _01176	GCF_003013635.1_ASM301363v1 _00036	GCF_033128185.1_ASM3312818v1 _01012	GCF_033128265.1_ASM3312826v1 _01036	ASM3312828v1 _01048	GCF_004119355.1_ASM411935v1 _01574	ASM76232v1 _01747	E88.fna_01191	Q7451 _00291	Q7452 _01162
cooS1		Carbon monoxide dehydrogenase 1	10	10	1	5	1324				2138	2138	2138	ASM2963622v1 _01178	GCF_003013635.1_ASM301363v1 _00038	GCF_033128185.1_ASM3312818v1 _01014	GCF_033128265.1_ASM3312826v1 _01038	ASM3312828v1 _01050	GCF_004119355.1_ASM411935v1 _01576	ASM76232v1 _01749	E88.fna_01193	Q7451 _00289	Q7452 _01164
group_1589		Pyruvate:ferredoxin oxidoreductase	10	10	1	5	1318				3527	3527	3527	ASM2963622v1 _01184	GCF_003013635.1_ASM301363v1 _00044	GCF_033128185.1_ASM3312818v1 _01019	GCF_033128265.1_ASM3312826v1 _01044	ASM3312828v1 _01056	GCF_004119355.1_ASM411935v1 _01582	ASM76232v1 _01755	E88.fna_01199	Q7451 _00283	Q7452 _01170
group_1590		hypothetical protein	10	10	1	5	1317				167	167	167	ASM2963622v1 _01185	GCF_003013635.1_ASM301363v1 _00045	GCF_033128185.1_ASM3312818v1 _01020	GCF_033128265.1_ASM3312826v1 _01045	ASM3312828v1 _01057	GCF_004119355.1_ASM411935v1 _01583	ASM76232v1 _01756	E88.fna_01200	Q7451 _00282	Q7452 _01171
rocB		Protein RocB	10	10	1	5	1316				1637	1637	1637	ASM2963622v1 _01186	GCF_003013635.1_ASM301363v1 _00046	GCF_033128185.1_ASM3312818v1 _01021	GCF_033128265.1_ASM3312826v1 _01046	ASM3312828v1 _01058	GCF_004119355.1_ASM411935v1 _01584	ASM76232v1 _01757	E88.fna_01201	Q7451 _00281	Q7452 _01172
ettA		Energy-dependent translational throttle protein EttA	10	10	1	5	1314				1937	1940	1939	ASM2963622v1 _01188	GCF_003013635.1_ASM301363v1 _00048	GCF_033128185.1_ASM3312818v1 _01023	GCF_033128265.1_ASM3312826v1 _01048	ASM3312828v1 _01060	GCF_004119355.1_ASM411935v1 _01586	ASM76232v1 _01759	E88.fna_01203	Q7451 _00279	Q7452 _01174
group_1593		hypothetical protein	10	10	1	5	1311				530	530	530	ASM2963622v1 _01190	GCF_003013635.1_ASM301363v1 _00050	GCF_033128185.1_ASM3312818v1 _01025	GCF_033128265.1_ASM3312826v1 _01050	ASM3312828v1 _01063	GCF_004119355.1_ASM411935v1 _01589	ASM76232v1 _01762	E88.fna_01206	Q7451 _00277	Q7452 _01177
group_1594	cutD_1	GTP 3',8-cyclase	10	10	1	5	1310				893	893	893	ASM2963622v1 _01191	GCF_003013635.1_ASM301363v1 _00051	GCF_033128185.1_ASM3312818v1 _01026	GCF_033128265.1_ASM3312826v1 _01051	ASM3312828v1 _01064	GCF_004119355.1_ASM411935v1 _01590	ASM76232v1 _01763	E88.fna_01207	Q7451 _00276	Q7452 _01178
yihN		Inner membrane protein YihN	10	10	1	5	1302				1277	1277	1277	ASM2963622v1 _01199	GCF_003013635.1_ASM301363v1 _00059	GCF_033128185.1_ASM3312818v1 _01032	GCF_033128265.1_ASM3312826v1 _01059	ASM3312828v1 _01070	GCF_004119355.1_ASM411935v1 _01598	ASM76232v1 _01769	E88.fna_01215	Q7451 _00269	Q7452 _01185
group_1597		hypothetical protein	10	10	1	5	1301				953	953	953	ASM2963622v1 _01200	GCF_003013635.1_ASM301363v1 _00060	GCF_033128185.1_ASM3312818v1 _01033	GCF_033128265.1_ASM3312826v1 _01060	ASM3312828v1 _01071	GCF_004119355.1_ASM411935v1 _01599	ASM76232v1 _01770	E88.fna_01216	Q7451 _00268	Q7452 _01186
group_1598		hypothetical protein	10	10	1	5	3103				929	929	929	ASM2963622v1 _01216	GCF_003013635.1_ASM301363v1 _00076	GCF_033128185.1_ASM3312818v1 _01052	GCF_033128265.1_ASM3312826v1 _01076	ASM3312828v1 _01090	GCF_004119355.1_ASM411935v1 _01616	ASM76232v1 _01789	E88.fna_01233	Q7451 _00248	Q7452 _01206
isdE		High-affinity heme uptake system protein IsdE	10	10	1	5	3106				890	890	890	ASM2963622v1 _01219	GCF_003013635.1_ASM301363v1 _00079	GCF_033128185.1_ASM3312818v1 _01055	GCF_033128265.1_ASM3312826v1 _01079	ASM3312828v1 _01093	GCF_004119355.1_ASM411935v1 _01619	ASM76232v1 _02302	E88.fna_01236	Q7451 _00245	Q7452 _01209
group_160		hypothetical protein	10	10	1	5	2929				1301	1301	1301	ASM2963622v1 _01557	GCF_003013635.1_ASM301363v1 _02336	GCF_033128185.1_ASM3312818v1 _01421	GCF_033128265.1_ASM3312826v1 _01423	ASM3312828v1 _01443	GCF_004119355.1_ASM411935v1 _00481	ASM76232v1 _01307	E88.fna_01559	Q7451 _00657	Q7452 _01559
fpuB		Petrobactin import system permease protein FpuB	10	10	1	5	3107				995	995	995	ASM2963622v1 _01220	GCF_003013635.1_ASM301363v1 _00080	GCF_033128185.1_ASM3312818v1 _01056	GCF_033128265.1_ASM3312826v1 _01080	ASM3312828v1 _01094	GCF_004119355.1_ASM411935v1 _01620	ASM76232v1 _02303	E88.fna_01237	Q7451 _00244	Q7452 _01210
fpuC_2		Petrobactin import ATP-binding protein FpuC	10	10	1	5	3108				797	797	797	ASM2963622v1 _01221	GCF_003013635.1_ASM301363v1 _00081	GCF_033128185.1_ASM3312818v1 _01057	GCF_033128265.1_ASM3312826v1 _01081	ASM3312828v1 _01095	GCF_004119355.1_ASM411935v1 _01621	ASM76232v1 _02304	E88.fna_01238	Q7451 _00243	Q7452 _01211
srtD		Sortase D	10	10	1	5	3109				599	599	599	ASM2963622v1 _01222	GCF_003013635.1_ASM301363v1 _00082	GCF_033128185.1_ASM3312818v1 _01058	GCF_033128265.1_ASM3312826v1 _01082	ASM3312828v1 _01096	GCF_004119355.1_ASM411935v1 _01622	ASM76232v1 _02305	E88.fna_01239	Q7451 _00242	Q7452 _01212
cydD		ATP-binding/permease protein CydD	10	10	1	5	3110				1742	1742	1742	ASM2963622v1 _01223	GCF_003013635.1_ASM301363v1 _00083	GCF_033128185.1_ASM3312818v1 _01059	GCF_033128265.1_ASM3312826v1 _01083	ASM3312828v1 _01097	GCF_004119355.1_ASM411935v1 _01623	ASM76232v1 _02306	E88.fna_01240	Q7451 _00241	Q7452 _01213
group_1604		hypothetical protein	10	10	1	5	3112				317	317	317	ASM2963622v1 _01225	GCF_003013635.1_ASM301363v1 _00085	GCF_033128185.1_ASM3312818v1 _01061	GCF_033128265.1_ASM3312826v1 _01085	ASM3312828v1 _01099	GCF_004119355.1_ASM411935v1 _01625	ASM76232v1 _02308	E88.fna_01242	Q7451 _00239	Q7452 _01215
feoB_2		Fe(2+) transporter FeoB	10	10	1	5	3118				2006	2006	2006	ASM2963622v1 _01231	GCF_003013635.1_ASM301363v1 _00091	GCF_033128185.1_ASM3312818v1 _01068	GCF_033128265.1_ASM3312826v1 _01091	ASM3312828v1 _01106	GCF_004119355.1_ASM411935v1 _01633	ASM76232v1 _02314	E88.fna_01249	Q7451 _00232	Q7452 _01222
feoA		hypothetical protein	10	10	1	5	3120				218	218	218	ASM2963622v1 _01233	GCF_003013635.1_ASM301363v1 _00093	GCF_033128185.1_ASM3312818v1 _01070	GCF_033128265.1_ASM3312826v1 _01093	ASM3312828v1 _01108	GCF_004119355.1_ASM411935v1 _01635	ASM76232v1 _02316	E88.fna_01251	Q7451 _00230	Q7452 _01224
group_1607		hypothetical protein	10	10	1	5	3121				458	458	458	ASM2963622v1 _01234	GCF_003013635.1_ASM301363v1 _00094	GCF_033128185.1_ASM3312818v1 _01071	GCF_033128265.1_ASM3312826v1 _01094	ASM3312828v1 _01109	GCF_004119355.1_ASM411935v1 _01636	ASM76232v1 _02317	E88.fna_01252	Q7451 _00229	Q7452 _01225
group_1608		hypothetical protein	10	10	1	5	3122				419	419	419	ASM2963622v1 _01235	GCF_003013635.1_ASM301363v1 _00095	GCF_033128185.1_ASM3312818v1 _01072	GCF_033128265.1_ASM3312826v1 _01095	ASM3312828v1 _01110	GCF_004119355.1_ASM411935v1 _01637	ASM76232v1 _02318	E88.fna_01253	Q7451 _00228	Q7452 _01226
dut		Deoxyuridine 5'-triphosphate nucleotidohydrolase	10	10	1	5	3123				437	437	437	ASM2963622v1 _01236	GCF_003013635.1_ASM301363v1 _00096	GCF_033128185.1_ASM3312818v1 _01073	GCF_033128265.1_ASM3312826v1 _01096	ASM3312828v1 _01111	GCF_004119355.1_ASM411935v1 _01638	ASM76232v1 _02319	E88.fna_01254	Q7451 _00227	Q7452 _01227
smc_5		Chromosome partition protein Smc	10	10	1	5	3124				1715	1715	1715	ASM2963622v1 _01237	GCF_003013635.1_ASM301363v1 _00097	GCF_033128185.1_ASM3312818v1 _01074	GCF_033128265.1_ASM3312826v1 _01097	ASM3312828v1 _01112	GCF_004119355.1_ASM411935v1 _01639	ASM76232v1 _02320	E88.fna_01255	Q7451 _00226	Q7452 _01228
cysL		HTH-type transcriptional regulator CysL	10	10	1	5	3125				881	881	881	ASM2963622v1 _01238	GCF_003013635.1_ASM301363v1 _00098	GCF_033128185.1_ASM3312818v1 _01075	GCF_033128265.1_ASM3312826v1 _01098	ASM3312828v1 _01113	GCF_004119355.1_ASM411935v1 _01640	ASM76232v1 _02321	E88.fna_01256	Q7451 _00225	Q7452 _01229
coaBC		Coenzyme A biosynthesis bifunctional protein CoaBC	10	10	1	5	3132				1193	1193	1193	ASM2963622v1 _01245	GCF_003013635.1_ASM301363v1 _00105	GCF_033128185.1_ASM3312818v1 _01082	GCF_033128265.1_ASM3312826v1 _01105	ASM3312828v1 _01120	GCF_004119355.1_ASM411935v1 _01647	ASM76232v1 _02328	E88.fna_01263	Q7451 _00218	Q7452 _01236
fmt		Methionyl-tRNA formyltransferase	10	10	1	5	3135				929	929	929	ASM2963622v1 _01248	GCF_003013635.1_ASM301363v1 _00108	GCF_033128185.1_ASM3312818v1 _01085	GCF_033128265.1_ASM3312826v1 _01108	ASM3312828v1 _01123	GCF_004119355.1_ASM411935v1 _01650	ASM76232v1 _02331	E88.fna_01266	Q7451 _00215	Q7452 _01239
rsmB		Ribosomal RNA small subunit methyltransferase B	10	10	1	5	3137				1328	1328	1328	ASM2963622v1 _01250	GCF_003013635.1_ASM301363v1 _00110	GCF_033128185.1_ASM3312818v1 _01087	GCF_033128265.1_ASM3312826v1 _01110	ASM3312828v1 _01125	GCF_004119355.1_ASM411935v1 _01652	ASM76232v1 _02333	E88.fna_01268	Q7451 _00213	Q7452 _01241
rpe		Ribulose-phosphate 3-epimerase	10	10	1	5	3142				653	653	653	ASM2963622v1 _01255	GCF_003013635.1_ASM301363v1 _00115	GCF_033128185.1_ASM3312818v1 _01092	GCF_033128265.1_ASM3312826v1 _01115	ASM3312828v1 _01130	GCF_004119355.1_ASM411935v1 _01657	ASM76232v1 _02338	E88.fna_01273	Q7451 _00208	Q7452 _01246
thiN		Thiamine pyrophosphokinase	10	10	1	5	3143				641	641	641	ASM2963622v1 _01256	GCF_003013635.1_ASM301363v1 _00116	GCF_033128185.1_ASM3312818v1 _01093	GCF_033128265.1_ASM3312826v1 _01116	ASM3312828v1 _01131	GCF_004119355.1_ASM411935v1 _01658	ASM76232v1 _02339	E88.fna_01274	Q7451 _00207	Q7452 _01247
rimM		Ribosome maturation factor RimM	10	10	1	5	3170				494	494	494	ASM2963622v1 _01281	GCF_003013635.1_ASM301363v1 _00141	GCF_033128185.1_ASM3312818v1 _01118	GCF_033128265.1_ASM3312826v1 _01142	ASM3312828v1 _01158	GCF_004119355.1_ASM411935v1 _01686	ASM76232v1 _02366	E88.fna_01301	Q7451 _00182	Q7452 _01272
sipT		Signal peptidase I T	10	10	1	5	3173				524	524	524	ASM2963622v1 _01284	GCF_003013635.1_ASM301363v1 _00144	GCF_033128185.1_ASM3312818v1 _01121	GCF_033128265.1_ASM3312826v1 _01145	ASM3312828v1 _01161	GCF_004119355.1_ASM411935v1 _01689	ASM76232v1 _02369	E88.fna_01304	Q7451 _00179	Q7452 _01275
rbgA		Ribosome biogenesis GTPase A	10	10	1	5	3174				845	845	845	ASM2963622v1 _01285	GCF_003013635.1_ASM301363v1 _00145	GCF_033128185.1_ASM3312818v1 _01122	GCF_033128265.1_ASM3312826v1 _01146	ASM3312828v1 _01162	GCF_004119355.1_ASM411935v1 _01690	ASM76232v1 _02370	E88.fna_01305	Q7451 _00178	Q7452 _01276
rnhB		Ribonuclease HII	10	10	1	5	3175				815	815	815	ASM2963622v1 _01286	GCF_003013635.1_ASM301363v1 _00146	GCF_033128185.1_ASM3312818v1 _01123	GCF_033128265.1_ASM3312826v1 _01147	ASM3312828v1 _01163	GCF_004119355.1_ASM411935v1 _01691	ASM76232v1 _02371	E88.fna_01306	Q7451 _00177	Q7452 _01277
group_1621		hypothetical protein	10	10	1	5	3176				368	368	368	ASM2963622v1 _01287	GCF_003013635.1_ASM301363v1 _00147	GCF_033128185.1_ASM3312818v1 _01124	GCF_033128265.1_ASM3312826v1 _01148	ASM3312828v1 _01164	GCF_004119355.1_ASM411935v1 _01692	ASM76232v1 _02372	E88.fna_01307	Q7451 _00176	Q7452 _01278
comM		Competence protein ComM	10	10	1	5	3177				1505	1505	1505	ASM2963622v1 _01288	GCF_003013635.1_ASM301363v1 _00148	GCF_033128185.1_ASM3312818v1 _01125	GCF_033128265.1_ASM3312826v1 _01149	ASM3312828v1 _01165	GCF_004119355.1_ASM411935v1 _01693	ASM76232v1 _02373	E88.fna_01308	Q7451 _00175	Q7452 _01279
uppS		Isoprenyl transferase	10	10	1	5	3186				767	767	767	ASM2963622v1 _01296	GCF_003013635.1_ASM301363v1 _00156	GCF_033128185.1_ASM3312818v1 _01133	GCF_033128265.1_ASM3312826v1 _01157	ASM3312828v1 _01174	GCF_004119355.1_ASM411935v1 _01701	ASM76232v1 _02381	E88.fna_01316	Q7451 _00167	Q7452 _01287
cdsA		hypothetical protein	10	10	1	5	3187				689	797	786	ASM2963622v1 _01297	GCF_003013635.1_ASM301363v1 _00157	GCF_033128185.1_ASM3312818v1 _01134	GCF_033128265.1_ASM3312826v1 _01158	ASM3312828v1 _01175	GCF_004119355.1_ASM411935v1 _01702	ASM76232v1 _02382	E88.fna_01317	Q7451 _00166	Q7452 _01288
dxr		1-deoxy-D-xylulose 5-phosphate reductoisomerase	10	10	1	5	3189				1154	1154	1154	ASM2963622v1 _01299	GCF_003013635.1_ASM301363v1 _00159	GCF_033128185.1_ASM3312818v1 _01136	GCF_033128265.1_ASM3312826v1 _01160	ASM3312828v1 _01177	GCF_004119355.1_ASM411935v1 _01704	ASM76232v1 _02384	E88.fna_01319	Q7451 _00164	Q7452 _01290
ispG		4-hydroxy-3-methylbut-2-en-1-yl diphosphate synthase (flavodoxin)	10	10	1	5	3191				1049	1049	1049	ASM2963622v1 _01301	GCF_003013635.1_ASM301363v1 _00161	GCF_033128185.1_ASM3312818v1 _01138	GCF_033128265.1_ASM3312826v1 _01162	ASM3312828v1 _01179	GCF_004119355.1_ASM411935v1 _01706	ASM76232v1 _02386	E88.fna_01321	Q7451 _00162	Q7452 _01292
rplGA		putative ribosomal protein YlxQ	10	10	1	5	3196				305	305	305	ASM2963622v1 _01306	GCF_003013635.1_ASM301363v1 _00166	GCF_033128185.1_ASM3312818v1 _01143	GCF_033128265.1_ASM3312826v1 _01167	ASM3312828v1 _01184	GCF_004119355.1_ASM411935v1 _01711	ASM76232v1 _02391	E88.fna_01326	Q7451 _00157	Q7452 _01297
nrnA		Bifunctional oligoribonuclease and PAP phosphatase NrnA	10	10	1	5	3199				965	965	965	ASM2963622v1 _01309	GCF_003013635.1_ASM301363v1 _00169	GCF_033128185.1_ASM3312818v1 _01146	GCF_033128265.1_ASM3312826v1 _01170	ASM3312828v1 _01187	GCF_004119355.1_ASM411935v1 _01714	ASM76232v1 _02394	E88.fna_01329	Q7451 _00154	Q7452 _01300
truB		tRNA pseudouridine synthase B	10	10	1	5	3200				869	869	869	ASM2963622v1 _01310	GCF_003013635.1_ASM301363v1 _00170	GCF_033128185.1_ASM3312818v1 _01147	GCF_033128265.1_ASM3312826v1 _01171	ASM3312828v1 _01188	GCF_004119355.1_ASM411935v1 _01715	ASM76232v1 _02395	E88.fna_01330	Q7451 _00153	Q7452 _01301
ribF		Bifunctional riboflavin kinase/FMN adenylyltransferase	10	10	1	5	3201				950	950	950	ASM2963622v1 _01311	GCF_003013635.1_ASM301363v1 _00171	GCF_033128185.1_ASM3312818v1 _01148	GCF_033128265.1_ASM3312826v1 _01172	ASM3312828v1 _01189	GCF_004119355.1_ASM411935v1 _01716	ASM76232v1 _02396	E88.fna_01331	Q7451 _00152	Q7452 _01302
lysC		Aspartokinase	10	10	1	5	3206				1205	1205	1205	ASM2963622v1 _01316	GCF_003013635.1_ASM301363v1 _00176	GCF_033128185.1_ASM3312818v1 _01153	GCF_033128265.1_ASM3312826v1 _01177	ASM3312828v1 _01194	GCF_004119355.1_ASM411935v1 _01721	ASM76232v1 _02401	E88.fna_01336	Q7451 _00147	Q7452 _01307
spoIIIE		DNA translocase SpoIIIE	10	10	1	5	3208				2231	2231	2231	ASM2963622v1 _01318	GCF_003013635.1_ASM301363v1 _00178	GCF_033128185.1_ASM3312818v1 _01155	GCF_033128265.1_ASM3312826v1 _01179	ASM3312828v1 _01196	GCF_004119355.1_ASM411935v1 _01723	ASM76232v1 _02403	E88.fna_01338	Q7451 _00145	Q7452 _01309
rimO		Ribosomal protein S12 methylthiotransferase RimO	10	10	1	5	3209				1334	1334	1334	ASM2963622v1 _01319	GCF_003013635.1_ASM301363v1 _00179	GCF_033128185.1_ASM3312818v1 _01156	GCF_033128265.1_ASM3312826v1 _01180	ASM3312828v1 _01197	GCF_004119355.1_ASM411935v1 _01724	ASM76232v1 _02404	E88.fna_01339	Q7451 _00144	Q7452 _01310
pgsA_2		CDP-diacylglycerol--glycerol-3-phosphate 3-phosphatidyltransferase	10	10	1	5	3210				563	563	563	ASM2963622v1 _01320	GCF_003013635.1_ASM301363v1 _00180	GCF_033128185.1_ASM3312818v1 _01157	GCF_033128265.1_ASM3312826v1 _01181	ASM3312828v1 _01198	GCF_004119355.1_ASM411935v1 _01725	ASM76232v1 _02405	E88.fna_01340	Q7451 _00143	Q7452 _01311
rny_1		Ribonuclease Y	10	10	1	5	3212				1499	1541	1536	ASM2963622v1 _01322	GCF_003013635.1_ASM301363v1 _00182	GCF_033128185.1_ASM3312818v1 _01159	GCF_033128265.1_ASM3312826v1 _01183	ASM3312828v1 _01200	GCF_004119355.1_ASM411935v1 _01727	ASM76232v1 _02407	E88.fna_01342	Q7451 _00141	Q7452 _01313
group_1636		Decaprenyl-phosphate phosphoribosyltransferase	10	10	1	5	3214				857	857	857	ASM2963622v1 _01324	GCF_003013635.1_ASM301363v1 _00184	GCF_033128185.1_ASM3312818v1 _01161	GCF_033128265.1_ASM3312826v1 _01185	ASM3312828v1 _01202	GCF_004119355.1_ASM411935v1 _01729	ASM76232v1 _02409	E88.fna_01344	Q7451 _00139	Q7452 _01315
ptsH		Phosphocarrier protein HPr	10	10	1	5	3218				257	257	257	ASM2963622v1 _01328	GCF_003013635.1_ASM301363v1 _00188	GCF_033128185.1_ASM3312818v1 _01165	GCF_033128265.1_ASM3312826v1 _01189	ASM3312828v1 _01206	GCF_004119355.1_ASM411935v1 _01733	ASM76232v1 _02413	E88.fna_01348	Q7451 _00135	Q7452 _01319
group_1639		hypothetical protein	10	10	1	5	3219				218	218	218	ASM2963622v1 _01329	GCF_003013635.1_ASM301363v1 _00189	GCF_033128185.1_ASM3312818v1 _01166	GCF_033128265.1_ASM3312826v1 _01190	ASM3312828v1 _01207	GCF_004119355.1_ASM411935v1 _01734	ASM76232v1 _02414	E88.fna_01349	Q7451 _00134	Q7452 _01320
group_1641		NAD-specific glutamate dehydrogenase	10	10	1	5	3221				1265	1265	1265	ASM2963622v1 _01330	GCF_003013635.1_ASM301363v1 _00190	GCF_033128185.1_ASM3312818v1 _01167	GCF_033128265.1_ASM3312826v1 _01191	ASM3312828v1 _01208	GCF_004119355.1_ASM411935v1 _01738	ASM76232v1 _02415	E88.fna_01350	Q7451 _00133	Q7452 _01321
miaB_5		tRNA-2-methylthio-N(6)-dimethylallyladenosine synthase	10	10	1	5	3230				1280	1361	1352	ASM2963622v1 _01339	GCF_003013635.1_ASM301363v1 _00199	GCF_033128185.1_ASM3312818v1 _01176	GCF_033128265.1_ASM3312826v1 _01200	ASM3312828v1 _01217	GCF_004119355.1_ASM411935v1 _01747	ASM76232v1 _02424	E88.fna_01359	Q7451 _00124	Q7452 _01330
cotI_3		Spore coat protein I	10	10	1	5	3240				1055	1055	1055	ASM2963622v1 _01349	GCF_003013635.1_ASM301363v1 _00209	GCF_033128185.1_ASM3312818v1 _01186	GCF_033128265.1_ASM3312826v1 _01210	ASM3312828v1 _01227	GCF_004119355.1_ASM411935v1 _01757	ASM76232v1 _02434	E88.fna_01369	Q7451 _00115	Q7452 _01339
cmk		Cytidylate kinase	10	10	1	5	3243				680	680	680	ASM2963622v1 _01352	GCF_003013635.1_ASM301363v1 _00212	GCF_033128185.1_ASM3312818v1 _01189	GCF_033128265.1_ASM3312826v1 _01213	ASM3312828v1 _01230	GCF_004119355.1_ASM411935v1 _01760	ASM76232v1 _02437	E88.fna_01372	Q7451 _00112	Q7452 _01342
aroH		Chorismate mutase AroH	10	10	1	5	3244				356	356	356	ASM2963622v1 _01353	GCF_003013635.1_ASM301363v1 _00213	GCF_033128185.1_ASM3312818v1 _01190	GCF_033128265.1_ASM3312826v1 _01214	ASM3312828v1 _01231	GCF_004119355.1_ASM411935v1 _01761	ASM76232v1 _02438	E88.fna_01373	Q7451 _00111	Q7452 _01343
baiN_1		3-dehydro-bile acid delta(4,6)-reductase	10	10	1	5	3245				1226	1226	1226	ASM2963622v1 _01354	GCF_003013635.1_ASM301363v1 _00214	GCF_033128185.1_ASM3312818v1 _01191	GCF_033128265.1_ASM3312826v1 _01215	ASM3312828v1 _01232	GCF_004119355.1_ASM411935v1 _01762	ASM76232v1 _02439	E88.fna_01374	Q7451 _00110	Q7452 _01344
nfrA2		FMN reductase [NAD(P)H]	10	10	1	5	3251				569	569	569	ASM2963622v1 _01360	GCF_003013635.1_ASM301363v1 _00220	GCF_033128185.1_ASM3312818v1 _01197	GCF_033128265.1_ASM3312826v1 _01221	ASM3312828v1 _01238	GCF_004119355.1_ASM411935v1 _01768	ASM76232v1 _02445	E88.fna_01380	Q7451 _00103	Q7452 _01351
group_1648		hypothetical protein	10	10	1	5	3004				416	416	416	ASM2963622v1 _01366	GCF_003013635.1_ASM301363v1 _00227	GCF_033128185.1_ASM3312818v1 _01204	GCF_033128265.1_ASM3312826v1 _01227	ASM3312828v1 _01245	GCF_004119355.1_ASM411935v1 _01776	ASM76232v1 _02452	E88.fna_01388	Q7451 _00095	Q7452 _01359
ndhB		NAD(P)H-quinone oxidoreductase subunit 2, chloroplastic	10	10	1	5	1146				1964	1964	1964	ASM2963622v1 _01373	GCF_003013635.1_ASM301363v1 _00234	GCF_033128185.1_ASM3312818v1 _01211	GCF_033128265.1_ASM3312826v1 _01234	ASM3312828v1 _01252	GCF_004119355.1_ASM411935v1 _01783	ASM76232v1 _02459	E88.fna_01395	Q7451 _00088	Q7452 _01366
mrpA		Na(+)/H(+) antiporter subunit A	10	10	1	5	1147				1460	1460	1460	ASM2963622v1 _01374	GCF_003013635.1_ASM301363v1 _00235	GCF_033128185.1_ASM3312818v1 _01212	GCF_033128265.1_ASM3312826v1 _01235	ASM3312828v1 _01253	GCF_004119355.1_ASM411935v1 _01784	ASM76232v1 _02460	E88.fna_01396	Q7451 _00087	Q7452 _01367
mrpD		Na(+)/H(+) antiporter subunit D	10	10	1	5	1148				1472	1472	1472	ASM2963622v1 _01375	GCF_003013635.1_ASM301363v1 _00236	GCF_033128185.1_ASM3312818v1 _01213	GCF_033128265.1_ASM3312826v1 _01236	ASM3312828v1 _01254	GCF_004119355.1_ASM411935v1 _01785	ASM76232v1 _02461	E88.fna_01397	Q7451 _00086	Q7452 _01368
group_1652		hypothetical protein	10	10	1	5	1150				425	431	426	ASM2963622v1 _01377	GCF_003013635.1_ASM301363v1 _00238	GCF_033128185.1_ASM3312818v1 _01215	GCF_033128265.1_ASM3312826v1 _01238	ASM3312828v1 _01256	GCF_004119355.1_ASM411935v1 _01787	ASM76232v1 _02463	E88.fna_01399	Q7451 _00084	Q7452 _01370
group_1653		hypothetical protein	10	10	1	5	1151				278	278	278	ASM2963622v1 _01378	GCF_003013635.1_ASM301363v1 _00239	GCF_033128185.1_ASM3312818v1 _01216	GCF_033128265.1_ASM3312826v1 _01239	ASM3312828v1 _01257	GCF_004119355.1_ASM411935v1 _01788	ASM76232v1 _02464	E88.fna_01400	Q7451 _00083	Q7452 _01371
mrpG		Na(+)/H(+) antiporter subunit G	10	10	1	5	1153				323	323	323	ASM2963622v1 _01380	GCF_003013635.1_ASM301363v1 _00241	GCF_033128185.1_ASM3312818v1 _01218	GCF_033128265.1_ASM3312826v1 _01241	ASM3312828v1 _01259	GCF_004119355.1_ASM411935v1 _01790	ASM76232v1 _02466	E88.fna_01402	Q7451 _00081	Q7452 _01373
group_1655		hypothetical protein	10	10	1	5	1154				272	272	272	ASM2963622v1 _01381	GCF_003013635.1_ASM301363v1 _00242	GCF_033128185.1_ASM3312818v1 _01219	GCF_033128265.1_ASM3312826v1 _01242	ASM3312828v1 _01260	GCF_004119355.1_ASM411935v1 _01791	ASM76232v1 _02467	E88.fna_01403	Q7451 _00080	Q7452 _01374
mrpE		hypothetical protein	10	10	1	5	1155				488	488	488	ASM2963622v1 _01382	GCF_003013635.1_ASM301363v1 _00243	GCF_033128185.1_ASM3312818v1 _01220	GCF_033128265.1_ASM3312826v1 _01243	ASM3312828v1 _01261	GCF_004119355.1_ASM411935v1 _01792	ASM76232v1 _02468	E88.fna_01404	Q7451 _00079	Q7452 _01375
cysK1		O-acetylserine sulfhydrylase	10	10	1	5	1156				917	917	917	ASM2963622v1 _01383	GCF_003013635.1_ASM301363v1 _00244	GCF_033128185.1_ASM3312818v1 _01221	GCF_033128265.1_ASM3312826v1 _01244	ASM3312828v1 _01262	GCF_004119355.1_ASM411935v1 _01793	ASM76232v1 _02469	E88.fna_01405	Q7451 _00078	Q7452 _01376
group_1658		hypothetical protein	10	10	1	5	1159				872	890	884	ASM2963622v1 _01386	GCF_003013635.1_ASM301363v1 _00247	GCF_033128185.1_ASM3312818v1 _01224	GCF_033128265.1_ASM3312826v1 _01247	ASM3312828v1 _01265	GCF_004119355.1_ASM411935v1 _01796	ASM76232v1 _02472	E88.fna_01408	Q7451 _00075	Q7452 _01379
group_1659		hypothetical protein	10	10	1	5	1161				296	296	296	ASM2963622v1 _01388	GCF_003013635.1_ASM301363v1 _00249	GCF_033128185.1_ASM3312818v1 _01226	GCF_033128265.1_ASM3312826v1 _01249	ASM3312828v1 _01267	GCF_004119355.1_ASM411935v1 _01798	ASM76232v1 _02474	E88.fna_01410	Q7451 _00073	Q7452 _01381
group_1660		hypothetical protein	10	10	1	5	1163				539	539	539	ASM2963622v1 _01390	GCF_003013635.1_ASM301363v1 _00251	GCF_033128185.1_ASM3312818v1 _01228	GCF_033128265.1_ASM3312826v1 _01251	ASM3312828v1 _01269	GCF_004119355.1_ASM411935v1 _01800	ASM76232v1 _02476	E88.fna_01412	Q7451 _00071	Q7452 _01383
metQ		Methionine-binding lipoprotein MetQ	10	10	1	5	1164				818	818	818	ASM2963622v1 _01391	GCF_003013635.1_ASM301363v1 _00252	GCF_033128185.1_ASM3312818v1 _01229	GCF_033128265.1_ASM3312826v1 _01252	ASM3312828v1 _01270	GCF_004119355.1_ASM411935v1 _01801	ASM76232v1 _02477	E88.fna_01413	Q7451 _00070	Q7452 _01384
rhaS_1		HTH-type transcriptional activator RhaS	10	10	1	5	1173				2078	2078	2078	ASM2963622v1 _01400	GCF_003013635.1_ASM301363v1 _00261	GCF_033128185.1_ASM3312818v1 _01238	GCF_033128265.1_ASM3312826v1 _01261	ASM3312828v1 _01279	GCF_004119355.1_ASM411935v1 _01810	ASM76232v1 _02486	E88.fna_01422	Q7451 _00061	Q7452 _01393
mepA_3		Multidrug export protein MepA	10	10	1	5	1174				1379	1379	1379	ASM2963622v1 _01401	GCF_003013635.1_ASM301363v1 _00262	GCF_033128185.1_ASM3312818v1 _01239	GCF_033128265.1_ASM3312826v1 _01262	ASM3312828v1 _01280	GCF_004119355.1_ASM411935v1 _01811	ASM76232v1 _02487	E88.fna_01423	Q7451 _00060	Q7452 _01394
adhE_1		Aldehyde-alcohol dehydrogenase	10	10	1	5	1177				2603	2630	2627	ASM2963622v1 _01404	GCF_003013635.1_ASM301363v1 _00265	GCF_033128185.1_ASM3312818v1 _01242	GCF_033128265.1_ASM3312826v1 _01265	ASM3312828v1 _01283	GCF_004119355.1_ASM411935v1 _01814	ASM76232v1 _02490	E88.fna_01426	Q7451 _00057	Q7452 _01397
group_1665		hypothetical protein	10	10	1	5	1178				2537	2537	2537	ASM2963622v1 _01405	GCF_003013635.1_ASM301363v1 _00266	GCF_033128185.1_ASM3312818v1 _01243	GCF_033128265.1_ASM3312826v1 _01266	ASM3312828v1 _01284	GCF_004119355.1_ASM411935v1 _01815	ASM76232v1 _02491	E88.fna_01427	Q7451 _00056	Q7452 _01398
group_1666	btuD_4	Vitamin B12 import ATP-binding protein BtuD	10	10	1	5	1182				1193	1193	1193	ASM2963622v1 _01408	GCF_003013635.1_ASM301363v1 _00269	GCF_033128185.1_ASM3312818v1 _01255	GCF_033128265.1_ASM3312826v1 _01269	ASM3312828v1 _01287	GCF_004119355.1_ASM411935v1 _01818	ASM76232v1 _02494	E88.fna_01430	Q7451 _00042	Q7452 _01401
hmuU_3		Hemin transport system permease protein HmuU	10	10	1	5	1183				1028	1028	1028	ASM2963622v1 _01409	GCF_003013635.1_ASM301363v1 _00270	GCF_033128185.1_ASM3312818v1 _01256	GCF_033128265.1_ASM3312826v1 _01270	ASM3312828v1 _01288	GCF_004119355.1_ASM411935v1 _01819	ASM76232v1 _02495	E88.fna_01431	Q7451 _00041	Q7452 _01402
ihfA		Integration host factor subunit alpha	10	10	1	5	1185				443	464	449	ASM2963622v1 _01411	GCF_003013635.1_ASM301363v1 _00272	GCF_033128185.1_ASM3312818v1 _01258	GCF_033128265.1_ASM3312826v1 _01272	ASM3312828v1 _01290	GCF_004119355.1_ASM411935v1 _01821	ASM76232v1 _02497	E88.fna_01433	Q7451 _00039	Q7452 _01404
cntI_2		Pseudopaline exporter CntI	10	10	1	5	1186				833	833	833	ASM2963622v1 _01412	GCF_003013635.1_ASM301363v1 _00273	GCF_033128185.1_ASM3312818v1 _01259	GCF_033128265.1_ASM3312826v1 _01273	ASM3312828v1 _01291	GCF_004119355.1_ASM411935v1 _01822	ASM76232v1 _02498	E88.fna_01434	Q7451 _00038	Q7452 _01405
oppF_1		Oligopeptide transport ATP-binding protein OppF	10	10	1	5	1187				806	806	806	ASM2963622v1 _01413	GCF_003013635.1_ASM301363v1 _00274	GCF_033128185.1_ASM3312818v1 _01260	GCF_033128265.1_ASM3312826v1 _01274	ASM3312828v1 _01292	GCF_004119355.1_ASM411935v1 _01823	ASM76232v1 _02499	E88.fna_01435	Q7451 _00037	Q7452 _01406
cntD		Metal-staphylopine import system ATP-binding protein CntD	10	10	1	5	1188				815	824	821	ASM2963622v1 _01414	GCF_003013635.1_ASM301363v1 _00275	GCF_033128185.1_ASM3312818v1 _01261	GCF_033128265.1_ASM3312826v1 _01275	ASM3312828v1 _01293	GCF_004119355.1_ASM411935v1 _01824	ASM76232v1 _02500	E88.fna_01436	Q7451 _00036	Q7452 _01407
nikC		Nickel import system permease protein NikC	10	10	1	5	1189				797	797	797	ASM2963622v1 _01415	GCF_003013635.1_ASM301363v1 _00276	GCF_033128185.1_ASM3312818v1 _01262	GCF_033128265.1_ASM3312826v1 _01276	ASM3312828v1 _01294	GCF_004119355.1_ASM411935v1 _01825	ASM76232v1 _02501	E88.fna_01437	Q7451 _00035	Q7452 _01408
group_1677		hypothetical protein	10	10	1	5	1197				854	854	854	ASM2963622v1 _01431	GCF_003013635.1_ASM301363v1 _01683	GCF_033128185.1_ASM3312818v1 _01268	GCF_033128265.1_ASM3312826v1 _01292	ASM3312828v1 _01313	GCF_004119355.1_ASM411935v1 _01831	ASM76232v1 _02520	E88.fna_01443	Q7451 _00029	Q7452 _01426
group_1678		hypothetical protein	10	10	1	5	1125				167	167	167	ASM2963622v1 _01434	GCF_003013635.1_ASM301363v1 _01687	GCF_033128185.1_ASM3312818v1 _01272	GCF_033128265.1_ASM3312826v1 _01296	ASM3312828v1 _01317	GCF_004119355.1_ASM411935v1 _01835	ASM76232v1 _02524	E88.fna_01446	Q7451 _00025	Q7452 _01430
fadR_3		Fatty acid metabolism regulator protein	10	10	1	5	1118				734	941	775	ASM2963622v1 _01441	GCF_003013635.1_ASM301363v1 _01694	GCF_033128185.1_ASM3312818v1 _01280	GCF_033128265.1_ASM3312826v1 _01303	ASM3312828v1 _01324	GCF_004119355.1_ASM411935v1 _01842	ASM76232v1 _02531	E88.fna_01453	Q7451 _00018	Q7452 _01437
group_1680		hypothetical protein	10	10	1	5	1111				743	743	743	ASM2963622v1 _01448	GCF_003013635.1_ASM301363v1 _01701	GCF_033128185.1_ASM3312818v1 _01287	GCF_033128265.1_ASM3312826v1 _01310	ASM3312828v1 _01331	GCF_004119355.1_ASM411935v1 _01849	ASM76232v1 _02538	E88.fna_01460	Q7451 _00011	Q7452 _01445
ogt		Methylated-DNA--protein-cysteine methyltransferase, constitutive	10	10	1	5	4011				467	470	468	ASM2963622v1 _01464	GCF_003013635.1_ASM301363v1 _01715	GCF_033128185.1_ASM3312818v1 _01301	GCF_033128265.1_ASM3312826v1 _01326	ASM3312828v1 _01347	GCF_004119355.1_ASM411935v1 _00397	ASM76232v1 _02775	E88.fna_01475	Q7451 _02827	Q7452 _01460
group_1682		hypothetical protein	10	10	1	5	4002				344	344	344	ASM2963622v1 _01473	GCF_003013635.1_ASM301363v1 _01724	GCF_033128185.1_ASM3312818v1 _01310	GCF_033128265.1_ASM3312826v1 _01335	ASM3312828v1 _01358	GCF_004119355.1_ASM411935v1 _00407	ASM76232v1 _02765	E88.fna_01485	Q7451 _02837	Q7452 _01470
kefB_1		Glutathione-regulated potassium-efflux system protein KefB	10	10	1	5	4001				1172	1172	1172	ASM2963622v1 _01474	GCF_003013635.1_ASM301363v1 _01725	GCF_033128185.1_ASM3312818v1 _01311	GCF_033128265.1_ASM3312826v1 _01336	ASM3312828v1 _01359	GCF_004119355.1_ASM411935v1 _00408	ASM76232v1 _02764	E88.fna_01486	Q7451 _02838	Q7452 _01471
cat		Chloramphenicol acetyltransferase	10	10	1	5	3992				626	635	629	ASM2963622v1 _01476	GCF_003013635.1_ASM301363v1 _01728	GCF_033128185.1_ASM3312818v1 _01313	GCF_033128265.1_ASM3312826v1 _01343	ASM3312828v1 _01365	GCF_004119355.1_ASM411935v1 _00410	ASM76232v1 _02758	E88.fna_01488	Q7451 _02819	Q7452 _01476
group_1685		hypothetical protein	10	10	1	5	3990				470	470	470	ASM2963622v1 _01478	GCF_003013635.1_ASM301363v1 _01730	GCF_033128185.1_ASM3312818v1 _01315	GCF_033128265.1_ASM3312826v1 _01345	ASM3312828v1 _01367	GCF_004119355.1_ASM411935v1 _00412	ASM76232v1 _02756	E88.fna_01490	Q7451 _02817	Q7452 _01478
group_1686		hypothetical protein	10	10	1	5	3985				266	266	266	ASM2963622v1 _01480	GCF_003013635.1_ASM301363v1 _01734	GCF_033128185.1_ASM3312818v1 _01317	GCF_033128265.1_ASM3312826v1 _01349	ASM3312828v1 _01371	GCF_004119355.1_ASM411935v1 _00416	ASM76232v1 _02752	E88.fna_01494	Q7451 _02815	Q7452 _01482
group_1687		hypothetical protein	10	10	1	5	3972				287	287	287	ASM2963622v1 _01489	GCF_003013635.1_ASM301363v1 _01740	GCF_033128185.1_ASM3312818v1 _01326	GCF_033128265.1_ASM3312826v1 _01355	ASM3312828v1 _01377	GCF_004119355.1_ASM411935v1 _00423	ASM76232v1 _02746	E88.fna_01501	Q7451 _02807	Q7452 _01488
group_1691		hypothetical protein	10	10	1	5	3965				344	344	344	ASM2963622v1 _01501	GCF_003013635.1_ASM301363v1 _01746	GCF_033128185.1_ASM3312818v1 _01332	GCF_033128265.1_ASM3312826v1 _01367	ASM3312828v1 _01383	GCF_004119355.1_ASM411935v1 _00430	ASM76232v1 _02740	E88.fna_01508	Q7451 _02797	Q7452 _01502
pduL_1		Phosphate propanoyltransferase	10	10	1	5	3956				650	650	650	ASM2963622v1 _01510	GCF_003013635.1_ASM301363v1 _01758	GCF_033128185.1_ASM3312818v1 _01344	GCF_033128265.1_ASM3312826v1 _01376	ASM3312828v1 _01389	GCF_004119355.1_ASM411935v1 _00436	ASM76232v1 _02734	E88.fna_01514	Q7451 _00696	Q7452 _01514
group_1694		hypothetical protein	10	10	1	5	3954				689	689	689	ASM2963622v1 _01512	GCF_003013635.1_ASM301363v1 _01760	GCF_033128185.1_ASM3312818v1 _01346	GCF_033128265.1_ASM3312826v1 _01378	ASM3312828v1 _01391	GCF_004119355.1_ASM411935v1 _00438	ASM76232v1 _02732	E88.fna_01516	Q7451 _00694	Q7452 _01516
eutQ_1		Ethanolamine utilization protein EutQ	10	10	1	5	3953				650	650	650	ASM2963622v1 _01513	GCF_003013635.1_ASM301363v1 _01761	GCF_033128185.1_ASM3312818v1 _01347	GCF_033128265.1_ASM3312826v1 _01379	ASM3312828v1 _01392	GCF_004119355.1_ASM411935v1 _00439	ASM76232v1 _02731	E88.fna_01517	Q7451 _00693	Q7452 _01517
pduV_1		Propanediol utilization protein PduV	10	10	1	5	3948				443	443	443	ASM2963622v1 _01518	GCF_003013635.1_ASM301363v1 _01766	GCF_033128185.1_ASM3312818v1 _01352	GCF_033128265.1_ASM3312826v1 _01384	ASM3312828v1 _01397	GCF_004119355.1_ASM411935v1 _00444	ASM76232v1 _02726	E88.fna_01522	Q7451 _00688	Q7452 _01522
iscS_2		Cysteine desulfurase IscS	10	10	1	5	2946				1136	1136	1136	ASM2963622v1 _01531	GCF_003013635.1_ASM301363v1 _02674	GCF_033128185.1_ASM3312818v1 _01406	GCF_033128265.1_ASM3312826v1 _01397	ASM3312828v1 _01418	GCF_004119355.1_ASM411935v1 _00457	ASM76232v1 _01332	E88.fna_01535	Q7451 _00666	Q7452 _01533
hdc_1		Histidine decarboxylase	10	10	1	5	2927				1727	1727	1727	ASM2963622v1 _01559	GCF_003013635.1_ASM301363v1 _02338	GCF_033128185.1_ASM3312818v1 _01422	GCF_033128265.1_ASM3312826v1 _01425	ASM3312828v1 _01445	GCF_004119355.1_ASM411935v1 _00483	ASM76232v1 _01305	E88.fna_01561	Q7451 _00655	Q7452 _01561
rsxB_2		Ion-translocating oxidoreductase complex subunit B	10	10	1	5	2925				875	875	875	ASM2963622v1 _01561	GCF_003013635.1_ASM301363v1 _02340	GCF_033128185.1_ASM3312818v1 _01424	GCF_033128265.1_ASM3312826v1 _01427	ASM3312828v1 _01447	GCF_004119355.1_ASM411935v1 _00485	ASM76232v1 _01303	E88.fna_01563	Q7451 _00653	Q7452 _01563
group_1709		hypothetical protein	10	10	1	5	2924				149	149	149	ASM2963622v1 _01562	GCF_003013635.1_ASM301363v1 _02341	GCF_033128185.1_ASM3312818v1 _01425	GCF_033128265.1_ASM3312826v1 _01428	ASM3312828v1 _01448	GCF_004119355.1_ASM411935v1 _00486	ASM76232v1 _01302	E88.fna_01564	Q7451 _00652	Q7452 _01564
group_1710		hypothetical protein	10	10	1	5	2918				146	314	297	ASM2963622v1 _01567	GCF_003013635.1_ASM301363v1 _02347	GCF_033128185.1_ASM3312818v1 _01430	GCF_033128265.1_ASM3312826v1 _01434	ASM3312828v1 _01454	GCF_004119355.1_ASM411935v1 _00491	ASM76232v1 _01296	E88.fna_01569	Q7451 _00646	Q7452 _01570
natB		ABC transporter permease protein NatB	10	10	1	5	2916				1178	1178	1178	ASM2963622v1 _01569	GCF_003013635.1_ASM301363v1 _02349	GCF_033128185.1_ASM3312818v1 _01432	GCF_033128265.1_ASM3312826v1 _01436	ASM3312828v1 _01456	GCF_004119355.1_ASM411935v1 _00493	ASM76232v1 _01294	E88.fna_01571	Q7451 _00644	Q7452 _01572
yicL_1		putative inner membrane transporter YicL	10	10	1	5	2895				947	947	947	ASM2963622v1 _01589	GCF_003013635.1_ASM301363v1 _02369	GCF_033128185.1_ASM3312818v1 _01453	GCF_033128265.1_ASM3312826v1 _01456	ASM3312828v1 _01476	GCF_004119355.1_ASM411935v1 _00513	ASM76232v1 _01274	E88.fna_01591	Q7451 _00624	Q7452 _01592
group_1713		hypothetical protein	10	10	1	5	2894				953	953	953	ASM2963622v1 _01590	GCF_003013635.1_ASM301363v1 _02370	GCF_033128185.1_ASM3312818v1 _01454	GCF_033128265.1_ASM3312826v1 _01457	ASM3312828v1 _01477	GCF_004119355.1_ASM411935v1 _00514	ASM76232v1 _01273	E88.fna_01592	Q7451 _00623	Q7452 _01593
sprT		Protein SprT	10	10	1	5	2893				710	710	710	ASM2963622v1 _01591	GCF_003013635.1_ASM301363v1 _02371	GCF_033128185.1_ASM3312818v1 _01455	GCF_033128265.1_ASM3312826v1 _01458	ASM3312828v1 _01478	GCF_004119355.1_ASM411935v1 _00515	ASM76232v1 _01272	E88.fna_01593	Q7451 _00622	Q7452 _01594
aes		Acetyl esterase	10	10	1	5	2892				989	989	989	ASM2963622v1 _01592	GCF_003013635.1_ASM301363v1 _02372	GCF_033128185.1_ASM3312818v1 _01456	GCF_033128265.1_ASM3312826v1 _01459	ASM3312828v1 _01479	GCF_004119355.1_ASM411935v1 _00516	ASM76232v1 _01271	E88.fna_01594	Q7451 _00621	Q7452 _01595
tnaA		Tryptophanase	10	10	1	5	2889				1382	1382	1382	ASM2963622v1 _01595	GCF_003013635.1_ASM301363v1 _00542	GCF_033128185.1_ASM3312818v1 _01459	GCF_033128265.1_ASM3312826v1 _01462	ASM3312828v1 _01482	GCF_004119355.1_ASM411935v1 _00519	ASM76232v1 _01268	E88.fna_01597	Q7451 _00618	Q7452 _01598
kdpA		Potassium-transporting ATPase potassium-binding subunit	10	10	1	5	2887				458	458	458	ASM2963622v1 _01599	GCF_003013635.1_ASM301363v1 _00546	GCF_033128185.1_ASM3312818v1 _01461	GCF_033128265.1_ASM3312826v1 _01466	ASM3312828v1 _01485	GCF_004119355.1_ASM411935v1 _00522	ASM76232v1 _01265	E88.fna_01600	Q7451 _00616	Q7452 _01600
group_1719		hypothetical protein	10	10	1	5	2885				1397	1397	1397	ASM2963622v1 _01601	GCF_003013635.1_ASM301363v1 _00548	GCF_033128185.1_ASM3312818v1 _01463	GCF_033128265.1_ASM3312826v1 _01468	ASM3312828v1 _01487	GCF_004119355.1_ASM411935v1 _00525	ASM76232v1 _01263	E88.fna_01602	Q7451 _00614	Q7452 _01602
rpsA		30S ribosomal protein S1	10	10	1	5	2883				1163	1163	1163	ASM2963622v1 _01603	GCF_003013635.1_ASM301363v1 _00550	GCF_033128185.1_ASM3312818v1 _01465	GCF_033128265.1_ASM3312826v1 _01470	ASM3312828v1 _01489	GCF_004119355.1_ASM411935v1 _00527	ASM76232v1 _01261	E88.fna_01604	Q7451 _00612	Q7452 _01604
group_1721		hypothetical protein	10	10	1	5	2882				344	344	344	ASM2963622v1 _01604	GCF_003013635.1_ASM301363v1 _00551	GCF_033128185.1_ASM3312818v1 _01466	GCF_033128265.1_ASM3312826v1 _01471	ASM3312828v1 _01490	GCF_004119355.1_ASM411935v1 _00528	ASM76232v1 _01260	E88.fna_01605	Q7451 _00611	Q7452 _01605
rsxG_2		Ion-translocating oxidoreductase complex subunit G	10	10	1	5	2881				344	344	344	ASM2963622v1 _01605	GCF_003013635.1_ASM301363v1 _00552	GCF_033128185.1_ASM3312818v1 _01467	GCF_033128265.1_ASM3312826v1 _01472	ASM3312828v1 _01491	GCF_004119355.1_ASM411935v1 _00529	ASM76232v1 _01259	E88.fna_01606	Q7451 _00610	Q7452 _01606
group_1723		Fumarate reductase flavoprotein subunit	10	10	1	5	2880				1448	1457	1455	ASM2963622v1 _01606	GCF_003013635.1_ASM301363v1 _00553	GCF_033128185.1_ASM3312818v1 _01468	GCF_033128265.1_ASM3312826v1 _01473	ASM3312828v1 _01492	GCF_004119355.1_ASM411935v1 _00530	ASM76232v1 _01258	E88.fna_01607	Q7451 _00609	Q7452 _01607
dcuR		Transcriptional regulatory protein DcuR	10	10	1	5	2879				701	701	701	ASM2963622v1 _01607	GCF_003013635.1_ASM301363v1 _00554	GCF_033128185.1_ASM3312818v1 _01469	GCF_033128265.1_ASM3312826v1 _01474	ASM3312828v1 _01493	GCF_004119355.1_ASM411935v1 _00531	ASM76232v1 _01257	E88.fna_01608	Q7451 _00608	Q7452 _01608
dcuS		Sensor histidine kinase DcuS	10	10	1	5	2878				1616	1616	1616	ASM2963622v1 _01608	GCF_003013635.1_ASM301363v1 _00555	GCF_033128185.1_ASM3312818v1 _01470	GCF_033128265.1_ASM3312826v1 _01475	ASM3312828v1 _01494	GCF_004119355.1_ASM411935v1 _00532	ASM76232v1 _01256	E88.fna_01609	Q7451 _00607	Q7452 _01609
dacB_2		D-alanyl-D-alanine carboxypeptidase DacB	10	10	1	5	2877				1124	1124	1124	ASM2963622v1 _01609	GCF_003013635.1_ASM301363v1 _00556	GCF_033128185.1_ASM3312818v1 _01471	GCF_033128265.1_ASM3312826v1 _01476	ASM3312828v1 _01495	GCF_004119355.1_ASM411935v1 _00533	ASM76232v1 _01255	E88.fna_01610	Q7451 _00606	Q7452 _01610
group_1727		hypothetical protein	10	10	1	5	2876				506	506	506	ASM2963622v1 _01610	GCF_003013635.1_ASM301363v1 _00557	GCF_033128185.1_ASM3312818v1 _01472	GCF_033128265.1_ASM3312826v1 _01477	ASM3312828v1 _01496	GCF_004119355.1_ASM411935v1 _00534	ASM76232v1 _01254	E88.fna_01611	Q7451 _00605	Q7452 _01611
ytfJ		putative spore protein YtfJ	10	10	1	5	2875				416	416	416	ASM2963622v1 _01611	GCF_003013635.1_ASM301363v1 _00558	GCF_033128185.1_ASM3312818v1 _01473	GCF_033128265.1_ASM3312826v1 _01478	ASM3312828v1 _01497	GCF_004119355.1_ASM411935v1 _00535	ASM76232v1 _01253	E88.fna_01612	Q7451 _00604	Q7452 _01612
scpB		Segregation and condensation protein B	10	10	1	5	2874				560	593	569	ASM2963622v1 _01612	GCF_003013635.1_ASM301363v1 _00559	GCF_033128185.1_ASM3312818v1 _01474	GCF_033128265.1_ASM3312826v1 _01479	ASM3312828v1 _01498	GCF_004119355.1_ASM411935v1 _00536	ASM76232v1 _01252	E88.fna_01613	Q7451 _00603	Q7452 _01613
dacF		D-alanyl-D-alanine carboxypeptidase DacF	10	10	1	5	2872				1187	1187	1187	ASM2963622v1 _01614	GCF_003013635.1_ASM301363v1 _00561	GCF_033128185.1_ASM3312818v1 _01476	GCF_033128265.1_ASM3312826v1 _01481	ASM3312828v1 _01500	GCF_004119355.1_ASM411935v1 _00538	ASM76232v1 _01250	E88.fna_01615	Q7451 _00601	Q7452 _01615
punA		Purine nucleoside phosphorylase 1	10	10	1	5	2871				815	815	815	ASM2963622v1 _01615	GCF_003013635.1_ASM301363v1 _00562	GCF_033128185.1_ASM3312818v1 _01477	GCF_033128265.1_ASM3312826v1 _01482	ASM3312828v1 _01501	GCF_004119355.1_ASM411935v1 _00539	ASM76232v1 _01249	E88.fna_01616	Q7451 _00600	Q7452 _01616
xerD_2		Tyrosine recombinase XerD	10	10	1	5	2870				899	899	899	ASM2963622v1 _01616	GCF_003013635.1_ASM301363v1 _00563	GCF_033128185.1_ASM3312818v1 _01478	GCF_033128265.1_ASM3312826v1 _01483	ASM3312828v1 _01502	GCF_004119355.1_ASM411935v1 _00540	ASM76232v1 _01248	E88.fna_01617	Q7451 _00599	Q7452 _01617
group_1733		hypothetical protein	10	10	1	5	60				545	545	545	ASM2963622v1 _01619	GCF_003013635.1_ASM301363v1 _00566	GCF_033128185.1_ASM3312818v1 _01481	GCF_033128265.1_ASM3312826v1 _01486	ASM3312828v1 _01505	GCF_004119355.1_ASM411935v1 _00543	ASM76232v1 _01245	E88.fna_01620	Q7451 _00597	Q7452 _01620
group_1734	mcpB_4	Methyl-accepting chemotaxis protein McpB	10	10	1	5	322				1991	1991	1991	ASM2963622v1 _01621	GCF_003013635.1_ASM301363v1 _00568	GCF_033128185.1_ASM3312818v1 _01483	GCF_033128265.1_ASM3312826v1 _01488	ASM3312828v1 _01507	GCF_004119355.1_ASM411935v1 _00545	ASM76232v1 _01243	E88.fna_01622	Q7451 _00595	Q7452 _01622
spo0A		Stage 0 sporulation protein A	10	10	1	5	321				638	818	800	ASM2963622v1 _01622	GCF_003013635.1_ASM301363v1 _00569	GCF_033128185.1_ASM3312818v1 _01484	GCF_033128265.1_ASM3312826v1 _01489	ASM3312828v1 _01546	GCF_004119355.1_ASM411935v1 _00584	ASM76232v1 _01204	E88.fna_01661	Q7451 _00593	Q7452 _01624
recN		DNA repair protein RecN	10	10	1	5	316				1697	1697	1697	ASM2963622v1 _01624	GCF_003013635.1_ASM301363v1 _00571	GCF_033128185.1_ASM3312818v1 _01486	GCF_033128265.1_ASM3312826v1 _01491	ASM3312828v1 _01548	GCF_004119355.1_ASM411935v1 _00586	ASM76232v1 _01202	E88.fna_01663	Q7451 _00591	Q7452 _01626
dxs		1-deoxy-D-xylulose-5-phosphate synthase	10	10	1	5	312				1856	1856	1856	ASM2963622v1 _01628	GCF_003013635.1_ASM301363v1 _00575	GCF_033128185.1_ASM3312818v1 _01490	GCF_033128265.1_ASM3312826v1 _01495	ASM3312828v1 _01552	GCF_004119355.1_ASM411935v1 _00590	ASM76232v1 _01198	E88.fna_01667	Q7451 _00587	Q7452 _01630
group_1738		hypothetical protein	10	10	1	5	311				575	575	575	ASM2963622v1 _01629	GCF_003013635.1_ASM301363v1 _00576	GCF_033128185.1_ASM3312818v1 _01491	GCF_033128265.1_ASM3312826v1 _01496	ASM3312828v1 _01553	GCF_004119355.1_ASM411935v1 _00591	ASM76232v1 _01197	E88.fna_01668	Q7451 _00586	Q7452 _01631
group_1739		Farnesyl diphosphate synthase	10	10	1	5	310				866	869	868	ASM2963622v1 _01630	GCF_003013635.1_ASM301363v1 _00577	GCF_033128185.1_ASM3312818v1 _01492	GCF_033128265.1_ASM3312826v1 _01497	ASM3312828v1 _01554	GCF_004119355.1_ASM411935v1 _00592	ASM76232v1 _01196	E88.fna_01669	Q7451 _00585	Q7452 _01632
xseB		Exodeoxyribonuclease 7 small subunit	10	10	1	5	309				224	224	224	ASM2963622v1 _01631	GCF_003013635.1_ASM301363v1 _00578	GCF_033128185.1_ASM3312818v1 _01493	GCF_033128265.1_ASM3312826v1 _01498	ASM3312828v1 _01555	GCF_004119355.1_ASM411935v1 _00593	ASM76232v1 _01195	E88.fna_01670	Q7451 _00584	Q7452 _01633
xseA		Exodeoxyribonuclease 7 large subunit	10	10	1	5	308				1190	1190	1190	ASM2963622v1 _01632	GCF_003013635.1_ASM301363v1 _00579	GCF_033128185.1_ASM3312818v1 _01494	GCF_033128265.1_ASM3312826v1 _01499	ASM3312828v1 _01556	GCF_004119355.1_ASM411935v1 _00594	ASM76232v1 _01194	E88.fna_01671	Q7451 _00583	Q7452 _01634
group_1742		hypothetical protein	10	10	1	5	304				509	509	509	ASM2963622v1 _01636	GCF_003013635.1_ASM301363v1 _00583	GCF_033128185.1_ASM3312818v1 _01498	GCF_033128265.1_ASM3312826v1 _01503	ASM3312828v1 _01560	GCF_004119355.1_ASM411935v1 _00598	ASM76232v1 _01190	E88.fna_01675	Q7451 _00579	Q7452 _01638
spoIIIAF		Stage III sporulation protein AF	10	10	1	5	302				581	581	581	ASM2963622v1 _01638	GCF_003013635.1_ASM301363v1 _00585	GCF_033128185.1_ASM3312818v1 _01500	GCF_033128265.1_ASM3312826v1 _01505	ASM3312828v1 _01562	GCF_004119355.1_ASM411935v1 _00600	ASM76232v1 _01188	E88.fna_01677	Q7451 _00577	Q7452 _01640
spoIIIAE		Stage III sporulation protein AE	10	10	1	5	301				1160	1160	1160	ASM2963622v1 _01639	GCF_003013635.1_ASM301363v1 _00586	GCF_033128185.1_ASM3312818v1 _01501	GCF_033128265.1_ASM3312826v1 _01506	ASM3312828v1 _01563	GCF_004119355.1_ASM411935v1 _00601	ASM76232v1 _01187	E88.fna_01678	Q7451 _00576	Q7452 _01641
rho_2		Transcription termination factor Rho	10	10	1	5	297				908	914	909	ASM2963622v1 _01643	GCF_003013635.1_ASM301363v1 _00590	GCF_033128185.1_ASM3312818v1 _01505	GCF_033128265.1_ASM3312826v1 _01510	ASM3312828v1 _01567	GCF_004119355.1_ASM411935v1 _00605	ASM76232v1 _01183	E88.fna_01682	Q7451 _00572	Q7452 _01645
group_1746		hypothetical protein	10	10	1	5	296				404	407	406	ASM2963622v1 _01644	GCF_003013635.1_ASM301363v1 _00591	GCF_033128185.1_ASM3312818v1 _01506	GCF_033128265.1_ASM3312826v1 _01511	ASM3312828v1 _01568	GCF_004119355.1_ASM411935v1 _00606	ASM76232v1 _01182	E88.fna_01683	Q7451 _00571	Q7452 _01646
ypdF		Aminopeptidase YpdF	10	10	1	5	294				1067	1067	1067	ASM2963622v1 _01646	GCF_003013635.1_ASM301363v1 _00593	GCF_033128185.1_ASM3312818v1 _01508	GCF_033128265.1_ASM3312826v1 _01513	ASM3312828v1 _01570	GCF_004119355.1_ASM411935v1 _00608	ASM76232v1 _01180	E88.fna_01685	Q7451 _00569	Q7452 _01648
aroK		Shikimate kinase	10	10	1	5	292				503	503	503	ASM2963622v1 _01648	GCF_003013635.1_ASM301363v1 _00595	GCF_033128185.1_ASM3312818v1 _01510	GCF_033128265.1_ASM3312826v1 _01515	ASM3312828v1 _01572	GCF_004119355.1_ASM411935v1 _00610	ASM76232v1 _01178	E88.fna_01687	Q7451 _00567	Q7452 _01650
group_1749		hypothetical protein	10	10	1	5	290				398	398	398	ASM2963622v1 _01649	GCF_003013635.1_ASM301363v1 _00596	GCF_033128185.1_ASM3312818v1 _01511	GCF_033128265.1_ASM3312826v1 _01516	ASM3312828v1 _01574	GCF_004119355.1_ASM411935v1 _00611	ASM76232v1 _01176	E88.fna_01688	Q7451 _00566	Q7452 _01651
group_1750		hypothetical protein	10	10	1	5	288				761	761	761	ASM2963622v1 _01651	GCF_003013635.1_ASM301363v1 _00598	GCF_033128185.1_ASM3312818v1 _01513	GCF_033128265.1_ASM3312826v1 _01518	ASM3312828v1 _01576	GCF_004119355.1_ASM411935v1 _00613	ASM76232v1 _01174	E88.fna_01690	Q7451 _00564	Q7452 _01653
group_1751		hypothetical protein	10	10	1	5	287				164	164	164	ASM2963622v1 _01652	GCF_003013635.1_ASM301363v1 _00599	GCF_033128185.1_ASM3312818v1 _01514	GCF_033128265.1_ASM3312826v1 _01519	ASM3312828v1 _01577	GCF_004119355.1_ASM411935v1 _00614	ASM76232v1 _01173	E88.fna_01691	Q7451 _00563	Q7452 _01654
group_1752		hypothetical protein	10	10	1	5	285				431	431	431	ASM2963622v1 _01654	GCF_003013635.1_ASM301363v1 _00601	GCF_033128185.1_ASM3312818v1 _01516	GCF_033128265.1_ASM3312826v1 _01521	ASM3312828v1 _01579	GCF_004119355.1_ASM411935v1 _00616	ASM76232v1 _01171	E88.fna_01693	Q7451 _00561	Q7452 _01656
group_1753		hypothetical protein	10	10	1	5	284				449	449	449	ASM2963622v1 _01655	GCF_003013635.1_ASM301363v1 _00602	GCF_033128185.1_ASM3312818v1 _01517	GCF_033128265.1_ASM3312826v1 _01522	ASM3312828v1 _01580	GCF_004119355.1_ASM411935v1 _00617	ASM76232v1 _01170	E88.fna_01694	Q7451 _00560	Q7452 _01657
group_1754		hypothetical protein	10	10	1	5	283				377	389	386	ASM2963622v1 _01656	GCF_003013635.1_ASM301363v1 _00603	GCF_033128185.1_ASM3312818v1 _01518	GCF_033128265.1_ASM3312826v1 _01523	ASM3312828v1 _01581	GCF_004119355.1_ASM411935v1 _00618	ASM76232v1 _01169	E88.fna_01695	Q7451 _00559	Q7452 _01658
group_1755		hypothetical protein	10	10	1	5	281				1448	1448	1448	ASM2963622v1 _01658	GCF_003013635.1_ASM301363v1 _00605	GCF_033128185.1_ASM3312818v1 _01520	GCF_033128265.1_ASM3312826v1 _01525	ASM3312828v1 _01583	GCF_004119355.1_ASM411935v1 _00620	ASM76232v1 _01167	E88.fna_01697	Q7451 _00557	Q7452 _01660
group_1756		hypothetical protein	10	10	1	5	280				1055	1055	1055	ASM2963622v1 _01659	GCF_003013635.1_ASM301363v1 _00606	GCF_033128185.1_ASM3312818v1 _01521	GCF_033128265.1_ASM3312826v1 _01526	ASM3312828v1 _01584	GCF_004119355.1_ASM411935v1 _00621	ASM76232v1 _01166	E88.fna_01698	Q7451 _00556	Q7452 _01661
rqcH		Rqc2 RqcH	10	10	1	5	279				1724	1724	1724	ASM2963622v1 _01660	GCF_003013635.1_ASM301363v1 _00607	GCF_033128185.1_ASM3312818v1 _01522	GCF_033128265.1_ASM3312826v1 _01527	ASM3312828v1 _01585	GCF_004119355.1_ASM411935v1 _00622	ASM76232v1 _01165	E88.fna_01699	Q7451 _00555	Q7452 _01662
ytfE_1		Iron-sulfur cluster repair protein YtfE	10	10	1	5	278				548	548	548	ASM2963622v1 _01661	GCF_003013635.1_ASM301363v1 _00608	GCF_033128185.1_ASM3312818v1 _01523	GCF_033128265.1_ASM3312826v1 _01528	ASM3312828v1 _01586	GCF_004119355.1_ASM411935v1 _00623	ASM76232v1 _01164	E88.fna_01700	Q7451 _00554	Q7452 _01663
exoA		Exodeoxyribonuclease	10	10	1	5	276				764	773	771	ASM2963622v1 _01663	GCF_003013635.1_ASM301363v1 _00610	GCF_033128185.1_ASM3312818v1 _01526	GCF_033128265.1_ASM3312826v1 _01530	ASM3312828v1 _01588	GCF_004119355.1_ASM411935v1 _00626	ASM76232v1 _01162	E88.fna_01703	Q7451 _00552	Q7452 _01665
wecA		hypothetical protein	10	10	1	5	468				182	419	299	ASM2963622v1 _02699	GCF_003013635.1_ASM301363v1 _02527	GCF_033128185.1_ASM3312818v1 _02905	GCF_033128265.1_ASM3312826v1 _02852	ASM3312828v1 _02828	GCF_004119355.1_ASM411935v1 _00054	ASM76232v1 _00094	E88.fna_02786	Q7451 _02377	Q7452 _02769
group_1760		hypothetical protein	10	10	1	5	275				137	137	137	ASM2963622v1 _01664	GCF_003013635.1_ASM301363v1 _00611	GCF_033128185.1_ASM3312818v1 _01527	GCF_033128265.1_ASM3312826v1 _01531	ASM3312828v1 _01589	GCF_004119355.1_ASM411935v1 _00627	ASM76232v1 _01161	E88.fna_01704	Q7451 _00551	Q7452 _01666
rluD_1		Ribosomal large subunit pseudouridine synthase D	10	10	1	5	272				917	917	917	ASM2963622v1 _01667	GCF_003013635.1_ASM301363v1 _00614	GCF_033128185.1_ASM3312818v1 _01530	GCF_033128265.1_ASM3312826v1 _01534	ASM3312828v1 _01592	GCF_004119355.1_ASM411935v1 _00630	ASM76232v1 _01158	E88.fna_01707	Q7451 _00548	Q7452 _01669
lspA		Lipoprotein signal peptidase	10	10	1	5	271				470	470	470	ASM2963622v1 _01668	GCF_003013635.1_ASM301363v1 _00615	GCF_033128185.1_ASM3312818v1 _01531	GCF_033128265.1_ASM3312826v1 _01535	ASM3312828v1 _01593	GCF_004119355.1_ASM411935v1 _00631	ASM76232v1 _01157	E88.fna_01708	Q7451 _00547	Q7452 _01670
dksA		RNA polymerase-binding transcription factor DksA	10	10	1	5	270				632	632	632	ASM2963622v1 _01669	GCF_003013635.1_ASM301363v1 _00616	GCF_033128185.1_ASM3312818v1 _01532	GCF_033128265.1_ASM3312826v1 _01536	ASM3312828v1 _01594	GCF_004119355.1_ASM411935v1 _00632	ASM76232v1 _01156	E88.fna_01709	Q7451 _00546	Q7452 _01671
aroA1		3-phosphoshikimate 1-carboxyvinyltransferase 1	10	10	1	5	269				1319	1319	1319	ASM2963622v1 _01670	GCF_003013635.1_ASM301363v1 _00617	GCF_033128185.1_ASM3312818v1 _01533	GCF_033128265.1_ASM3312826v1 _01537	ASM3312828v1 _01595	GCF_004119355.1_ASM411935v1 _00633	ASM76232v1 _01155	E88.fna_01710	Q7451 _00545	Q7452 _01672
aroA		Protein AroA(G)	10	10	1	5	268				797	797	797	ASM2963622v1 _01671	GCF_003013635.1_ASM301363v1 _00618	GCF_033128185.1_ASM3312818v1 _01534	GCF_033128265.1_ASM3312826v1 _01538	ASM3312828v1 _01596	GCF_004119355.1_ASM411935v1 _00634	ASM76232v1 _01154	E88.fna_01711	Q7451 _00544	Q7452 _01673
mtnN		5'-methylthioadenosine/S-adenosylhomocysteine nucleosidase	10	10	1	5	267				692	704	693	ASM2963622v1 _01672	GCF_003013635.1_ASM301363v1 _00619	GCF_033128185.1_ASM3312818v1 _01535	GCF_033128265.1_ASM3312826v1 _01539	ASM3312828v1 _01597	GCF_004119355.1_ASM411935v1 _00635	ASM76232v1 _01153	E88.fna_01712	Q7451 _00543	Q7452 _01674
aroB		3-dehydroquinate synthase	10	10	1	5	266				1073	1082	1074	ASM2963622v1 _01673	GCF_003013635.1_ASM301363v1 _00620	GCF_033128185.1_ASM3312818v1 _01536	GCF_033128265.1_ASM3312826v1 _01540	ASM3312828v1 _01598	GCF_004119355.1_ASM411935v1 _00636	ASM76232v1 _01152	E88.fna_01713	Q7451 _00542	Q7452 _01675
group_1768		hypothetical protein	10	10	1	5	264				776	776	776	ASM2963622v1 _01675	GCF_003013635.1_ASM301363v1 _00622	GCF_033128185.1_ASM3312818v1 _01538	GCF_033128265.1_ASM3312826v1 _01542	ASM3312828v1 _01600	GCF_004119355.1_ASM411935v1 _00638	ASM76232v1 _01150	E88.fna_01715	Q7451 _00540	Q7452 _01677
yggS		Pyridoxal phosphate homeostasis protein	10	10	1	5	261				668	668	668	ASM2963622v1 _01678	GCF_003013635.1_ASM301363v1 _00625	GCF_033128185.1_ASM3312818v1 _01541	GCF_033128265.1_ASM3312826v1 _01545	ASM3312828v1 _01603	GCF_004119355.1_ASM411935v1 _00641	ASM76232v1 _01147	E88.fna_01718	Q7451 _00537	Q7452 _01680
group_1770		hypothetical protein	10	10	1	5	260				731	731	731	ASM2963622v1 _01679	GCF_003013635.1_ASM301363v1 _00626	GCF_033128185.1_ASM3312818v1 _01542	GCF_033128265.1_ASM3312826v1 _01546	ASM3312828v1 _01604	GCF_004119355.1_ASM411935v1 _00642	ASM76232v1 _01146	E88.fna_01719	Q7451 _00536	Q7452 _01681
ftsW		putative peptidoglycan glycosyltransferase FtsW	10	10	1	5	256				1106	1106	1106	ASM2963622v1 _01683	GCF_003013635.1_ASM301363v1 _00630	GCF_033128185.1_ASM3312818v1 _01546	GCF_033128265.1_ASM3312826v1 _01550	ASM3312828v1 _01608	GCF_004119355.1_ASM411935v1 _00646	ASM76232v1 _01142	E88.fna_01723	Q7451 _00532	Q7452 _01685
spoVD_2		Stage V sporulation protein D	10	10	1	5	252				2186	2186	2186	ASM2963622v1 _01687	GCF_003013635.1_ASM301363v1 _00634	GCF_033128185.1_ASM3312818v1 _01550	GCF_033128265.1_ASM3312826v1 _01554	ASM3312828v1 _01612	GCF_004119355.1_ASM411935v1 _00650	ASM76232v1 _01138	E88.fna_01727	Q7451 _00528	Q7452 _01689
ftsL_1		Cell division protein FtsL	10	10	1	5	251				485	485	485	ASM2963622v1 _01688	GCF_003013635.1_ASM301363v1 _00635	GCF_033128185.1_ASM3312818v1 _01551	GCF_033128265.1_ASM3312826v1 _01555	ASM3312828v1 _01613	GCF_004119355.1_ASM411935v1 _00651	ASM76232v1 _01137	E88.fna_01728	Q7451 _00527	Q7452 _01690
rsmH_2		Ribosomal RNA small subunit methyltransferase H	10	10	1	5	250				932	932	932	ASM2963622v1 _01689	GCF_003013635.1_ASM301363v1 _00636	GCF_033128185.1_ASM3312818v1 _01552	GCF_033128265.1_ASM3312826v1 _01556	ASM3312828v1 _01614	GCF_004119355.1_ASM411935v1 _00652	ASM76232v1 _01136	E88.fna_01729	Q7451 _00526	Q7452 _01691
mraZ		Transcriptional regulator MraZ	10	10	1	5	249				428	428	428	ASM2963622v1 _01690	GCF_003013635.1_ASM301363v1 _00637	GCF_033128185.1_ASM3312818v1 _01553	GCF_033128265.1_ASM3312826v1 _01557	ASM3312828v1 _01615	GCF_004119355.1_ASM411935v1 _00653	ASM76232v1 _01135	E88.fna_01730	Q7451 _00525	Q7452 _01692
kefB_2		Glutathione-regulated potassium-efflux system protein KefB	10	10	1	5	248				1436	1436	1436	ASM2963622v1 _01691	GCF_003013635.1_ASM301363v1 _00638	GCF_033128185.1_ASM3312818v1 _01554	GCF_033128265.1_ASM3312826v1 _01558	ASM3312828v1 _01616	GCF_004119355.1_ASM411935v1 _00654	ASM76232v1 _01134	E88.fna_01731	Q7451 _00524	Q7452 _01693
arnB		UDP-4-amino-4-deoxy-L-arabinose--oxoglutarate aminotransferase	10	10	1	5	246				1175	1175	1175	ASM2963622v1 _01693	GCF_003013635.1_ASM301363v1 _00640	GCF_033128185.1_ASM3312818v1 _01556	GCF_033128265.1_ASM3312826v1 _01560	ASM3312828v1 _01618	GCF_004119355.1_ASM411935v1 _00656	ASM76232v1 _01132	E88.fna_01733	Q7451 _00522	Q7452 _01695
group_1778		Cobalt-dependent inorganic pyrophosphatase	10	10	1	5	238				1640	1640	1640	ASM2963622v1 _01699	GCF_003013635.1_ASM301363v1 _00646	GCF_033128185.1_ASM3312818v1 _01562	GCF_033128265.1_ASM3312826v1 _01566	ASM3312828v1 _01624	GCF_004119355.1_ASM411935v1 _00662	ASM76232v1 _01126	E88.fna_01739	Q7451 _02482	Q7452 _01703
group_1779		hypothetical protein	10	10	1	5	237				194	194	194	ASM2963622v1 _01700	GCF_003013635.1_ASM301363v1 _00647	GCF_033128185.1_ASM3312818v1 _01563	GCF_033128265.1_ASM3312826v1 _01567	ASM3312828v1 _01625	GCF_004119355.1_ASM411935v1 _00663	ASM76232v1 _01125	E88.fna_01740	Q7451 _02481	Q7452 _01704
flgG_2		Flagellar basal-body rod protein FlgG	10	10	1	5	235				782	782	782	ASM2963622v1 _01702	GCF_003013635.1_ASM301363v1 _00649	GCF_033128185.1_ASM3312818v1 _01565	GCF_033128265.1_ASM3312826v1 _01569	ASM3312828v1 _01627	GCF_004119355.1_ASM411935v1 _00665	ASM76232v1 _01123	E88.fna_01742	Q7451 _02479	Q7452 _01706
group_1781		hypothetical protein	10	10	1	5	234				137	140	139	ASM2963622v1 _01703	GCF_003013635.1_ASM301363v1 _00650	GCF_033128185.1_ASM3312818v1 _01566	GCF_033128265.1_ASM3312826v1 _01570	ASM3312828v1 _01628	GCF_004119355.1_ASM411935v1 _00666	ASM76232v1 _01122	E88.fna_01743	Q7451 _02478	Q7452 _01707
group_1782		hypothetical protein	10	10	1	5	222				512	512	512	ASM2963622v1 _01714	GCF_003013635.1_ASM301363v1 _00661	GCF_033128185.1_ASM3312818v1 _01577	GCF_033128265.1_ASM3312826v1 _01581	ASM3312828v1 _01639	GCF_004119355.1_ASM411935v1 _00678	ASM76232v1 _01111	E88.fna_01755	Q7451 _02467	Q7452 _01718
pomA		Chemotaxis protein PomA	10	10	1	5	220				830	830	830	ASM2963622v1 _01716	GCF_003013635.1_ASM301363v1 _00663	GCF_033128185.1_ASM3312818v1 _01579	GCF_033128265.1_ASM3312826v1 _01583	ASM3312828v1 _01641	GCF_004119355.1_ASM411935v1 _00680	ASM76232v1 _01109	E88.fna_01757	Q7451 _02465	Q7452 _01720
flgG_3		Flagellar basal-body rod protein FlgG	10	10	1	5	218				1082	1097	1094	ASM2963622v1 _01719	GCF_003013635.1_ASM301363v1 _00665	GCF_033128185.1_ASM3312818v1 _01581	GCF_033128265.1_ASM3312826v1 _01585	ASM3312828v1 _01643	GCF_004119355.1_ASM411935v1 _00682	ASM76232v1 _01107	E88.fna_01759	Q7451 _02463	Q7452 _01722
group_1785		hypothetical protein	10	10	1	5	217				395	395	395	ASM2963622v1 _01720	GCF_003013635.1_ASM301363v1 _00666	GCF_033128185.1_ASM3312818v1 _01582	GCF_033128265.1_ASM3312826v1 _01586	ASM3312828v1 _01644	GCF_004119355.1_ASM411935v1 _00683	ASM76232v1 _01106	E88.fna_01760	Q7451 _02462	Q7452 _01723
group_1786		hypothetical protein	10	10	1	5	214				437	437	437	ASM2963622v1 _01723	GCF_003013635.1_ASM301363v1 _00669	GCF_033128185.1_ASM3312818v1 _01585	GCF_033128265.1_ASM3312826v1 _01589	ASM3312828v1 _01647	GCF_004119355.1_ASM411935v1 _00686	ASM76232v1 _01103	E88.fna_01763	Q7451 _02459	Q7452 _01726
yscN		putative ATP synthase YscN	10	10	1	5	213				1322	1322	1322	ASM2963622v1 _01724	GCF_003013635.1_ASM301363v1 _00670	GCF_033128185.1_ASM3312818v1 _01586	GCF_033128265.1_ASM3312826v1 _01590	ASM3312828v1 _01648	GCF_004119355.1_ASM411935v1 _00687	ASM76232v1 _01102	E88.fna_01764	Q7451 _02458	Q7452 _01727
group_1788		hypothetical protein	10	10	1	5	210				1565	1565	1565	ASM2963622v1 _01727	GCF_003013635.1_ASM301363v1 _00673	GCF_033128185.1_ASM3312818v1 _01589	GCF_033128265.1_ASM3312826v1 _01593	ASM3312828v1 _01651	GCF_004119355.1_ASM411935v1 _00690	ASM76232v1 _01099	E88.fna_01767	Q7451 _02455	Q7452 _01730
btuD_5		Vitamin B12 import ATP-binding protein BtuD	10	10	1	5	201				881	881	881	ASM2963622v1 _01737	GCF_003013635.1_ASM301363v1 _00682	GCF_033128185.1_ASM3312818v1 _01598	GCF_033128265.1_ASM3312826v1 _01602	ASM3312828v1 _01660	GCF_004119355.1_ASM411935v1 _00699	ASM76232v1 _01090	E88.fna_01776	Q7451 _02446	Q7452 _01738
group_1791		hypothetical protein	10	10	1	5	200				623	623	623	ASM2963622v1 _01738	GCF_003013635.1_ASM301363v1 _00683	GCF_033128185.1_ASM3312818v1 _01599	GCF_033128265.1_ASM3312826v1 _01603	ASM3312828v1 _01661	GCF_004119355.1_ASM411935v1 _00700	ASM76232v1 _01089	E88.fna_01777	Q7451 _02445	Q7452 _01739
group_1792		hypothetical protein	10	10	1	5	199				365	365	365	ASM2963622v1 _01739	GCF_003013635.1_ASM301363v1 _00684	GCF_033128185.1_ASM3312818v1 _01600	GCF_033128265.1_ASM3312826v1 _01604	ASM3312828v1 _01662	GCF_004119355.1_ASM411935v1 _00701	ASM76232v1 _01088	E88.fna_01778	Q7451 _02444	Q7452 _01740
folT		Folate transporter FolT	10	10	1	5	197				515	515	515	ASM2963622v1 _01741	GCF_003013635.1_ASM301363v1 _00686	GCF_033128185.1_ASM3312818v1 _01602	GCF_033128265.1_ASM3312826v1 _01606	ASM3312828v1 _01664	GCF_004119355.1_ASM411935v1 _00703	ASM76232v1 _01086	E88.fna_01780	Q7451 _02442	Q7452 _01742
group_1794		hypothetical protein	10	10	1	5	196				335	335	335	ASM2963622v1 _01742	GCF_003013635.1_ASM301363v1 _00687	GCF_033128185.1_ASM3312818v1 _01603	GCF_033128265.1_ASM3312826v1 _01607	ASM3312828v1 _01665	GCF_004119355.1_ASM411935v1 _00704	ASM76232v1 _01085	E88.fna_01781	Q7451 _02441	Q7452 _01743
group_1795		hypothetical protein	10	10	1	5	195				188	188	188	ASM2963622v1 _01743	GCF_003013635.1_ASM301363v1 _00688	GCF_033128185.1_ASM3312818v1 _01604	GCF_033128265.1_ASM3312826v1 _01608	ASM3312828v1 _01666	GCF_004119355.1_ASM411935v1 _00705	ASM76232v1 _01084	E88.fna_01782	Q7451 _02440	Q7452 _01744
rny_2		Ribonuclease Y	10	10	1	5	192				860	860	860	ASM2963622v1 _01746	GCF_003013635.1_ASM301363v1 _00691	GCF_033128185.1_ASM3312818v1 _01607	GCF_033128265.1_ASM3312826v1 _01611	ASM3312828v1 _01669	GCF_004119355.1_ASM411935v1 _00708	ASM76232v1 _01081	E88.fna_01785	Q7451 _02437	Q7452 _01747
group_1801		hypothetical protein	10	10	1	5	146				284	284	284	ASM2963622v1 _01775	GCF_003013635.1_ASM301363v1 _00720	GCF_033128185.1_ASM3312818v1 _01635	GCF_033128265.1_ASM3312826v1 _01640	ASM3312828v1 _01694	GCF_004119355.1_ASM411935v1 _00736	ASM76232v1 _01058	E88.fna_01813	Q7451 _02650	Q7452 _01777
group_1802		hypothetical protein	10	10	1	5	138				1238	1238	1238	ASM2963622v1 _01783	GCF_003013635.1_ASM301363v1 _00728	GCF_033128185.1_ASM3312818v1 _01643	GCF_033128265.1_ASM3312826v1 _01648	ASM3312828v1 _01702	GCF_004119355.1_ASM411935v1 _00744	ASM76232v1 _01050	E88.fna_01821	Q7451 _02658	Q7452 _01785
cheW_1		Chemotaxis protein CheW	10	10	1	5	136				404	404	404	ASM2963622v1 _01785	GCF_003013635.1_ASM301363v1 _00730	GCF_033128185.1_ASM3312818v1 _01645	GCF_033128265.1_ASM3312826v1 _01650	ASM3312828v1 _01705	GCF_004119355.1_ASM411935v1 _00746	ASM76232v1 _01048	E88.fna_01823	Q7451 _02660	Q7452 _01787
group_1804		hypothetical protein	10	10	1	5	124				821	821	821	ASM2963622v1 _01794	GCF_003013635.1_ASM301363v1 _00739	GCF_033128185.1_ASM3312818v1 _01654	GCF_033128265.1_ASM3312826v1 _01659	ASM3312828v1 _01714	GCF_004119355.1_ASM411935v1 _00758	ASM76232v1 _01039	E88.fna_01834	Q7451 _02669	Q7452 _01796
group_1805		putative phosphatase	10	10	1	5	123				653	653	653	ASM2963622v1 _01795	GCF_003013635.1_ASM301363v1 _00740	GCF_033128185.1_ASM3312818v1 _01655	GCF_033128265.1_ASM3312826v1 _01660	ASM3312828v1 _01715	GCF_004119355.1_ASM411935v1 _00759	ASM76232v1 _01038	E88.fna_01835	Q7451 _02670	Q7452 _01797
group_1806		hypothetical protein	10	10	1	5	122				326	326	326	ASM2963622v1 _01796	GCF_003013635.1_ASM301363v1 _00741	GCF_033128185.1_ASM3312818v1 _01656	GCF_033128265.1_ASM3312826v1 _01661	ASM3312828v1 _01716	GCF_004119355.1_ASM411935v1 _00760	ASM76232v1 _01037	E88.fna_01836	Q7451 _02671	Q7452 _01798
group_1807		Flavodoxin	10	10	1	5	120				425	425	425	ASM2963622v1 _01798	GCF_003013635.1_ASM301363v1 _00743	GCF_033128185.1_ASM3312818v1 _01658	GCF_033128265.1_ASM3312826v1 _01663	ASM3312828v1 _01718	GCF_004119355.1_ASM411935v1 _00762	ASM76232v1 _01035	E88.fna_01838	Q7451 _02673	Q7452 _01800
murG		UDP-N-acetylglucosamine--N-acetylmuramyl-(pentapeptide) pyrophosphoryl-undecaprenol N-acetylglucosamine transferase	10	10	1	5	119				1076	1076	1076	ASM2963622v1 _01799	GCF_003013635.1_ASM301363v1 _00744	GCF_033128185.1_ASM3312818v1 _01659	GCF_033128265.1_ASM3312826v1 _01664	ASM3312828v1 _01719	GCF_004119355.1_ASM411935v1 _00763	ASM76232v1 _01034	E88.fna_01839	Q7451 _02674	Q7452 _01801
recJ_1		Single-stranded-DNA-specific exonuclease RecJ	10	10	1	5	117				1766	1766	1766	ASM2963622v1 _01801	GCF_003013635.1_ASM301363v1 _00746	GCF_033128185.1_ASM3312818v1 _01661	GCF_033128265.1_ASM3312826v1 _01666	ASM3312828v1 _01721	GCF_004119355.1_ASM411935v1 _00765	ASM76232v1 _01032	E88.fna_01841	Q7451 _02676	Q7452 _01803
thiM		Hydroxyethylthiazole kinase	10	10	1	5	108				824	824	824	ASM2963622v1 _01809	GCF_003013635.1_ASM301363v1 _00754	GCF_033128185.1_ASM3312818v1 _01664	GCF_033128265.1_ASM3312826v1 _01674	ASM3312828v1 _01724	GCF_004119355.1_ASM411935v1 _00774	ASM76232v1 _01029	E88.fna_01850	Q7451 _02725	Q7452 _01810
thiD		Hydroxymethylpyrimidine/phosphomethylpyrimidine kinase	10	10	1	5	107				872	872	872	ASM2963622v1 _01810	GCF_003013635.1_ASM301363v1 _00755	GCF_033128185.1_ASM3312818v1 _01665	GCF_033128265.1_ASM3312826v1 _01675	ASM3312828v1 _01725	GCF_004119355.1_ASM411935v1 _00775	ASM76232v1 _01028	E88.fna_01851	Q7451 _02726	Q7452 _01811
group_1815		hypothetical protein	10	10	1	5	106				500	500	500	ASM2963622v1 _01811	GCF_003013635.1_ASM301363v1 _00756	GCF_033128185.1_ASM3312818v1 _01666	GCF_033128265.1_ASM3312826v1 _01676	ASM3312828v1 _01726	GCF_004119355.1_ASM411935v1 _00776	ASM76232v1 _01027	E88.fna_01852	Q7451 _02727	Q7452 _01812
group_1816		putative zinc protease	10	10	1	5	105				1220	1223	1222	ASM2963622v1 _01812	GCF_003013635.1_ASM301363v1 _00757	GCF_033128185.1_ASM3312818v1 _01667	GCF_033128265.1_ASM3312826v1 _01677	ASM3312828v1 _01727	GCF_004119355.1_ASM411935v1 _00777	ASM76232v1 _01026	E88.fna_01853	Q7451 _02728	Q7452 _01813
yajL		Protein/nucleic acid deglycase 3	10	10	1	5	104				548	548	548	ASM2963622v1 _01813	GCF_003013635.1_ASM301363v1 _00758	GCF_033128185.1_ASM3312818v1 _01668	GCF_033128265.1_ASM3312826v1 _01678	ASM3312828v1 _01728	GCF_004119355.1_ASM411935v1 _00778	ASM76232v1 _01025	E88.fna_01854	Q7451 _02729	Q7452 _01814
group_1818		hypothetical protein	10	10	1	5	102				434	434	434	ASM2963622v1 _01814	GCF_003013635.1_ASM301363v1 _00759	GCF_033128185.1_ASM3312818v1 _01670	GCF_033128265.1_ASM3312826v1 _01679	ASM3312828v1 _01729	GCF_004119355.1_ASM411935v1 _00779	ASM76232v1 _01024	E88.fna_01855	Q7451 _02731	Q7452 _01816
ygcP		putative protein YgcP	10	10	1	5	100				572	572	572	ASM2963622v1 _01816	GCF_003013635.1_ASM301363v1 _00761	GCF_033128185.1_ASM3312818v1 _01672	GCF_033128265.1_ASM3312826v1 _01681	ASM3312828v1 _01731	GCF_004119355.1_ASM411935v1 _00781	ASM76232v1 _01022	E88.fna_01857	Q7451 _02733	Q7452 _01818
dhaM-2		PEP-dependent dihydroxyacetone kinase 2, phosphoryl donor subunit DhaM	10	10	1	5	99				389	389	389	ASM2963622v1 _01817	GCF_003013635.1_ASM301363v1 _00762	GCF_033128185.1_ASM3312818v1 _01673	GCF_033128265.1_ASM3312826v1 _01682	ASM3312828v1 _01732	GCF_004119355.1_ASM411935v1 _00782	ASM76232v1 _01021	E88.fna_01858	Q7451 _02734	Q7452 _01819
dhaL		PEP-dependent dihydroxyacetone kinase, ADP-binding subunit DhaL	10	10	1	5	98				635	635	635	ASM2963622v1 _01818	GCF_003013635.1_ASM301363v1 _00763	GCF_033128185.1_ASM3312818v1 _01674	GCF_033128265.1_ASM3312826v1 _01683	ASM3312828v1 _01733	GCF_004119355.1_ASM411935v1 _00783	ASM76232v1 _01020	E88.fna_01859	Q7451 _02735	Q7452 _01820
dhaK		PTS-dependent dihydroxyacetone kinase, dihydroxyacetone-binding subunit DhaK	10	10	1	5	97				998	1058	1046	ASM2963622v1 _01819	GCF_003013635.1_ASM301363v1 _00764	GCF_033128185.1_ASM3312818v1 _01675	GCF_033128265.1_ASM3312826v1 _01684	ASM3312828v1 _01734	GCF_004119355.1_ASM411935v1 _00784	ASM76232v1 _01019	E88.fna_01860	Q7451 _02736	Q7452 _01821
rocF		Arginase	10	10	1	5	96				896	896	896	ASM2963622v1 _01820	GCF_003013635.1_ASM301363v1 _00765	GCF_033128185.1_ASM3312818v1 _01676	GCF_033128265.1_ASM3312826v1 _01685	ASM3312828v1 _01735	GCF_004119355.1_ASM411935v1 _00785	ASM76232v1 _01018	E88.fna_01861	Q7451 _02737	Q7452 _01822
ptsI		Phosphoenolpyruvate-protein phosphotransferase	10	10	1	5	90				1709	1712	1711	ASM2963622v1 _01826	GCF_003013635.1_ASM301363v1 _00771	GCF_033128185.1_ASM3312818v1 _01682	GCF_033128265.1_ASM3312826v1 _01691	ASM3312828v1 _01741	GCF_004119355.1_ASM411935v1 _00791	ASM76232v1 _01012	E88.fna_01867	Q7451 _02743	Q7452 _01828
group_1825		hypothetical protein	10	10	1	5	86				224	224	224	ASM2963622v1 _01829	GCF_003013635.1_ASM301363v1 _00774	GCF_033128185.1_ASM3312818v1 _01685	GCF_033128265.1_ASM3312826v1 _01694	ASM3312828v1 _01746	GCF_004119355.1_ASM411935v1 _00794	ASM76232v1 _01009	E88.fna_01870	Q7451 _00935	Q7452 _01831
yhhT		Putative transport protein YhhT	10	10	1	5	85				725	1136	1094	ASM2963622v1 _01830	GCF_003013635.1_ASM301363v1 _00775	GCF_033128185.1_ASM3312818v1 _01686	GCF_033128265.1_ASM3312826v1 _01695	ASM3312828v1 _01747	GCF_004119355.1_ASM411935v1 _00795	ASM76232v1 _01008	E88.fna_01871	Q7451 _00936	Q7452 _01832
gerBA_2		Spore germination protein B1	10	10	1	5	84				1487	1487	1487	ASM2963622v1 _01831	GCF_003013635.1_ASM301363v1 _00776	GCF_033128185.1_ASM3312818v1 _01687	GCF_033128265.1_ASM3312826v1 _01696	ASM3312828v1 _01748	GCF_004119355.1_ASM411935v1 _00796	ASM76232v1 _01007	E88.fna_01872	Q7451 _00937	Q7452 _01833
gerBC_1		Spore germination protein B3	10	10	1	5	83				1181	1181	1181	ASM2963622v1 _01832	GCF_003013635.1_ASM301363v1 _00777	GCF_033128185.1_ASM3312818v1 _01688	GCF_033128265.1_ASM3312826v1 _01697	ASM3312828v1 _01749	GCF_004119355.1_ASM411935v1 _00797	ASM76232v1 _01006	E88.fna_01873	Q7451 _00938	Q7452 _01834
yndE_2		Spore germination protein YndE	10	10	1	5	1797				1085	1085	1085	ASM2963622v1 _01834	GCF_003013635.1_ASM301363v1 _00779	GCF_033128185.1_ASM3312818v1 _01690	GCF_033128265.1_ASM3312826v1 _01699	ASM3312828v1 _01751	GCF_004119355.1_ASM411935v1 _00799	ASM76232v1 _01004	E88.fna_01875	Q7451 _00940	Q7452 _01836
ycdZ		Inner membrane protein YcdZ	10	10	1	5	1798				449	452	451	ASM2963622v1 _01835	GCF_003013635.1_ASM301363v1 _00780	GCF_033128185.1_ASM3312818v1 _01691	GCF_033128265.1_ASM3312826v1 _01700	ASM3312828v1 _01752	GCF_004119355.1_ASM411935v1 _00800	ASM76232v1 _01003	E88.fna_01876	Q7451 _00941	Q7452 _01837
group_1831		D-hydantoinase	10	10	1	5	1799				1385	1385	1385	ASM2963622v1 _01836	GCF_003013635.1_ASM301363v1 _00781	GCF_033128185.1_ASM3312818v1 _01692	GCF_033128265.1_ASM3312826v1 _01701	ASM3312828v1 _01753	GCF_004119355.1_ASM411935v1 _00801	ASM76232v1 _01002	E88.fna_01877	Q7451 _00942	Q7452 _01838
rpoE		ECF RNA polymerase sigma-E factor	10	10	1	5	1806				515	527	521	ASM2963622v1 _01843	GCF_003013635.1_ASM301363v1 _00788	GCF_033128185.1_ASM3312818v1 _01698	GCF_033128265.1_ASM3312826v1 _01708	ASM3312828v1 _01760	GCF_004119355.1_ASM411935v1 _00809	ASM76232v1 _00995	E88.fna_01885	Q7451 _00950	Q7452 _01845
group_1834		hypothetical protein	10	10	1	5	1809				1214	1214	1214	ASM2963622v1 _01846	GCF_003013635.1_ASM301363v1 _00791	GCF_033128185.1_ASM3312818v1 _01701	GCF_033128265.1_ASM3312826v1 _01711	ASM3312828v1 _01763	GCF_004119355.1_ASM411935v1 _00812	ASM76232v1 _00992	E88.fna_01888	Q7451 _00953	Q7452 _01848
norR_4		Anaerobic nitric oxide reductase transcription regulator NorR	10	10	1	5	1810				1787	1787	1787	ASM2963622v1 _01847	GCF_003013635.1_ASM301363v1 _00792	GCF_033128185.1_ASM3312818v1 _01702	GCF_033128265.1_ASM3312826v1 _01712	ASM3312828v1 _01764	GCF_004119355.1_ASM411935v1 _00813	ASM76232v1 _00991	E88.fna_01889	Q7451 _00954	Q7452 _01849
group_1836		hypothetical protein	10	10	1	5	1811				926	935	932	ASM2963622v1 _01848	GCF_003013635.1_ASM301363v1 _00793	GCF_033128185.1_ASM3312818v1 _01703	GCF_033128265.1_ASM3312826v1 _01713	ASM3312828v1 _01765	GCF_004119355.1_ASM411935v1 _00814	ASM76232v1 _00990	E88.fna_01890	Q7451 _00955	Q7452 _01850
bcrB		Bacitracin transport permease protein BcrB	10	10	1	5	1814				728	731	730	ASM2963622v1 _01851	GCF_003013635.1_ASM301363v1 _00796	GCF_033128185.1_ASM3312818v1 _01706	GCF_033128265.1_ASM3312826v1 _01716	ASM3312828v1 _01768	GCF_004119355.1_ASM411935v1 _00817	ASM76232v1 _00987	E88.fna_01893	Q7451 _00958	Q7452 _01853
metH		Methionine synthase	10	10	1	5	1818				2366	2366	2366	ASM2963622v1 _01855	GCF_003013635.1_ASM301363v1 _00800	GCF_033128185.1_ASM3312818v1 _01710	GCF_033128265.1_ASM3312826v1 _01720	ASM3312828v1 _01772	GCF_004119355.1_ASM411935v1 _00821	ASM76232v1 _00983	E88.fna_01897	Q7451 _00962	Q7452 _01857
lhgD_2		L-2-hydroxyglutarate dehydrogenase	10	10	1	5	1851				1442	1442	1442	ASM2963622v1 _01857	GCF_003013635.1_ASM301363v1 _00802	GCF_033128185.1_ASM3312818v1 _01712	GCF_033128265.1_ASM3312826v1 _01722	ASM3312828v1 _01774	GCF_004119355.1_ASM411935v1 _00823	ASM76232v1 _00981	E88.fna_01899	Q7451 _00964	Q7452 _01859
hutG		Formimidoylglutamase	10	10	1	5	1791				1016	1016	1016	ASM2963622v1 _01862	GCF_003013635.1_ASM301363v1 _02023	GCF_033128185.1_ASM3312818v1 _01716	GCF_033128265.1_ASM3312826v1 _01727	ASM3312828v1 _01779	GCF_004119355.1_ASM411935v1 _00828	ASM76232v1 _00716	E88.fna_01904	Q7451 _00968	Q7452 _01863
sasA_11		Adaptive-response sensory-kinase SasA	10	10	1	5	1783				1244	1244	1244	ASM2963622v1 _01868	GCF_003013635.1_ASM301363v1 _02029	GCF_033128185.1_ASM3312818v1 _01723	GCF_033128265.1_ASM3312826v1 _01733	ASM3312828v1 _01785	GCF_004119355.1_ASM411935v1 _00834	ASM76232v1 _00710	E88.fna_01910	Q7451 _00976	Q7452 _01871
cidA		Holin-like protein CidA	10	10	1	5	2151				353	353	353	ASM2963622v1 _01875	GCF_003013635.1_ASM301363v1 _02036	GCF_033128185.1_ASM3312818v1 _01730	GCF_033128265.1_ASM3312826v1 _01740	ASM3312828v1 _01792	GCF_004119355.1_ASM411935v1 _00841	ASM76232v1 _00703	E88.fna_01917	Q7451 _00983	Q7452 _01878
yohK		Inner membrane protein YohK	10	10	1	5	2152				689	689	689	ASM2963622v1 _01876	GCF_003013635.1_ASM301363v1 _02037	GCF_033128185.1_ASM3312818v1 _01731	GCF_033128265.1_ASM3312826v1 _01741	ASM3312828v1 _01793	GCF_004119355.1_ASM411935v1 _00842	ASM76232v1 _00702	E88.fna_01918	Q7451 _00984	Q7452 _01879
hdc_2		Histidine decarboxylase	10	10	1	5	2153				1727	1727	1727	ASM2963622v1 _01877	GCF_003013635.1_ASM301363v1 _02038	GCF_033128185.1_ASM3312818v1 _01732	GCF_033128265.1_ASM3312826v1 _01742	ASM3312828v1 _01794	GCF_004119355.1_ASM411935v1 _00843	ASM76232v1 _00701	E88.fna_01919	Q7451 _00985	Q7452 _01880
topB_2		DNA topoisomerase 3	10	10	1	5	2158				2159	2159	2159	ASM2963622v1 _01882	GCF_003013635.1_ASM301363v1 _02043	GCF_033128185.1_ASM3312818v1 _01737	GCF_033128265.1_ASM3312826v1 _01747	ASM3312828v1 _01799	GCF_004119355.1_ASM411935v1 _00848	ASM76232v1 _00696	E88.fna_01924	Q7451 _00990	Q7452 _01885
group_1846		hypothetical protein	10	10	1	5	2159				1334	1334	1334	ASM2963622v1 _01883	GCF_003013635.1_ASM301363v1 _02044	GCF_033128185.1_ASM3312818v1 _01738	GCF_033128265.1_ASM3312826v1 _01748	ASM3312828v1 _01800	GCF_004119355.1_ASM411935v1 _00849	ASM76232v1 _00695	E88.fna_01925	Q7451 _00991	Q7452 _01886
mcpA		Methyl-accepting chemotaxis protein McpA	10	10	1	5	2160				2063	2063	2063	ASM2963622v1 _01884	GCF_003013635.1_ASM301363v1 _02045	GCF_033128185.1_ASM3312818v1 _01739	GCF_033128265.1_ASM3312826v1 _01749	ASM3312828v1 _01801	GCF_004119355.1_ASM411935v1 _00850	ASM76232v1 _00694	E88.fna_01926	Q7451 _00992	Q7452 _01887
group_1849	norV_3	Anaerobic nitric oxide reductase flavorubredoxin	10	10	1	5	2161				1187	1187	1187	ASM2963622v1 _01888	GCF_003013635.1_ASM301363v1 _02049	GCF_033128185.1_ASM3312818v1 _01743	GCF_033128265.1_ASM3312826v1 _01753	ASM3312828v1 _01805	GCF_004119355.1_ASM411935v1 _00854	ASM76232v1 _00690	E88.fna_01930	Q7451 _00993	Q7452 _01888
urdA_3		Urocanate reductase	10	10	1	5	2165				1766	1766	1766	ASM2963622v1 _01892	GCF_003013635.1_ASM301363v1 _02053	GCF_033128185.1_ASM3312818v1 _01747	GCF_033128265.1_ASM3312826v1 _01757	ASM3312828v1 _01809	GCF_004119355.1_ASM411935v1 _00858	ASM76232v1 _00686	E88.fna_01934	Q7451 _00997	Q7452 _01892
group_1851		putative response regulatory protein	10	10	1	5	2167				779	779	779	ASM2963622v1 _01894	GCF_003013635.1_ASM301363v1 _02055	GCF_033128185.1_ASM3312818v1 _01749	GCF_033128265.1_ASM3312826v1 _01759	ASM3312828v1 _01811	GCF_004119355.1_ASM411935v1 _00860	ASM76232v1 _00684	E88.fna_01936	Q7451 _00999	Q7452 _01894
group_1852		hypothetical protein	10	10	1	5	2174				152	152	152	ASM2963622v1 _01899	GCF_003013635.1_ASM301363v1 _02060	GCF_033128185.1_ASM3312818v1 _01754	GCF_033128265.1_ASM3312826v1 _01764	ASM3312828v1 _01816	GCF_004119355.1_ASM411935v1 _00865	ASM76232v1 _00679	E88.fna_01941	Q7451 _01006	Q7452 _01901
group_1853		hypothetical protein	10	10	1	5	2175				557	557	557	ASM2963622v1 _01900	GCF_003013635.1_ASM301363v1 _02061	GCF_033128185.1_ASM3312818v1 _01755	GCF_033128265.1_ASM3312826v1 _01765	ASM3312828v1 _01817	GCF_004119355.1_ASM411935v1 _00866	ASM76232v1 _00678	E88.fna_01942	Q7451 _01007	Q7452 _01902
ohyA		Oleate hydratase	10	10	1	5	2176				1586	1586	1586	ASM2963622v1 _01901	GCF_003013635.1_ASM301363v1 _02062	GCF_033128185.1_ASM3312818v1 _01756	GCF_033128265.1_ASM3312826v1 _01766	ASM3312828v1 _01818	GCF_004119355.1_ASM411935v1 _00867	ASM76232v1 _00677	E88.fna_01943	Q7451 _01008	Q7452 _01903
group_1855	smc_8	Chromosome partition protein Smc	10	10	1	5	2178				2009	2009	2009	ASM2963622v1 _01903	GCF_003013635.1_ASM301363v1 _02064	GCF_033128185.1_ASM3312818v1 _01759	GCF_033128265.1_ASM3312826v1 _01768	ASM3312828v1 _01823	GCF_004119355.1_ASM411935v1 _00869	ASM76232v1 _00672	E88.fna_01945	Q7451 _01010	Q7452 _01908
group_1856		hypothetical protein	10	10	1	5	2179				434	434	434	ASM2963622v1 _01904	GCF_003013635.1_ASM301363v1 _02065	GCF_033128185.1_ASM3312818v1 _01760	GCF_033128265.1_ASM3312826v1 _01769	ASM3312828v1 _01824	GCF_004119355.1_ASM411935v1 _00870	ASM76232v1 _00671	E88.fna_01946	Q7451 _01011	Q7452 _01909
group_1857		hypothetical protein	10	10	1	5	2182				524	566	557	ASM2963622v1 _01907	GCF_003013635.1_ASM301363v1 _02068	GCF_033128185.1_ASM3312818v1 _01763	GCF_033128265.1_ASM3312826v1 _01772	ASM3312828v1 _01827	GCF_004119355.1_ASM411935v1 _00873	ASM76232v1 _00668	E88.fna_01949	Q7451 _01014	Q7452 _01912
kynB_2		Kynurenine formamidase	10	10	1	5	2183				620	620	620	ASM2963622v1 _01908	GCF_003013635.1_ASM301363v1 _02069	GCF_033128185.1_ASM3312818v1 _01764	GCF_033128265.1_ASM3312826v1 _01773	ASM3312828v1 _01828	GCF_004119355.1_ASM411935v1 _00874	ASM76232v1 _00667	E88.fna_01950	Q7451 _01015	Q7452 _01913
zwf		Glucose-6-phosphate 1-dehydrogenase	10	10	1	5	2184				1424	1439	1436	ASM2963622v1 _01909	GCF_003013635.1_ASM301363v1 _02070	GCF_033128185.1_ASM3312818v1 _01765	GCF_033128265.1_ASM3312826v1 _01774	ASM3312828v1 _01829	GCF_004119355.1_ASM411935v1 _00875	ASM76232v1 _00666	E88.fna_01951	Q7451 _01016	Q7452 _01914
brnQ_2		Branched-chain amino acid transport system 2 carrier protein	10	10	1	5	2187				1337	1340	1337	ASM2963622v1 _01912	GCF_003013635.1_ASM301363v1 _02073	GCF_033128185.1_ASM3312818v1 _01768	GCF_033128265.1_ASM3312826v1 _01777	ASM3312828v1 _01832	GCF_004119355.1_ASM411935v1 _00878	ASM76232v1 _00663	E88.fna_01954	Q7451 _01019	Q7452 _01917
ytfE_2		Iron-sulfur cluster repair protein YtfE	10	10	1	5	2531				755	755	755	ASM2963622v1 _01916	GCF_003013635.1_ASM301363v1 _02192	GCF_033128185.1_ASM3312818v1 _01773	GCF_033128265.1_ASM3312826v1 _01781	ASM3312828v1 _01836	GCF_004119355.1_ASM411935v1 _00882	ASM76232v1 _00659	E88.fna_01958	Q7451 _01023	Q7452 _01921
ytfE_3		Iron-sulfur cluster repair protein YtfE	10	10	1	5	2532				698	698	698	ASM2963622v1 _01917	GCF_003013635.1_ASM301363v1 _02193	GCF_033128185.1_ASM3312818v1 _01774	GCF_033128265.1_ASM3312826v1 _01782	ASM3312828v1 _01837	GCF_004119355.1_ASM411935v1 _00883	ASM76232v1 _00658	E88.fna_01959	Q7451 _01024	Q7452 _01922
norV_4		Anaerobic nitric oxide reductase flavorubredoxin	10	10	1	5	2533				1232	1232	1232	ASM2963622v1 _01918	GCF_003013635.1_ASM301363v1 _02194	GCF_033128185.1_ASM3312818v1 _01775	GCF_033128265.1_ASM3312826v1 _01783	ASM3312828v1 _01838	GCF_004119355.1_ASM411935v1 _00884	ASM76232v1 _00657	E88.fna_01960	Q7451 _01025	Q7452 _01923
glxR		CRP-like cAMP-activated global transcriptional regulator	10	10	1	5	2534				710	710	710	ASM2963622v1 _01919	GCF_003013635.1_ASM301363v1 _02195	GCF_033128185.1_ASM3312818v1 _01776	GCF_033128265.1_ASM3312826v1 _01784	ASM3312828v1 _01839	GCF_004119355.1_ASM411935v1 _00885	ASM76232v1 _00656	E88.fna_01961	Q7451 _01026	Q7452 _01924
group_1865		hypothetical protein	10	10	1	5	2562				980	980	980	ASM2963622v1 _01928	GCF_003013635.1_ASM301363v1 _02207	GCF_033128185.1_ASM3312818v1 _01789	GCF_033128265.1_ASM3312826v1 _01796	ASM3312828v1 _01849	GCF_004119355.1_ASM411935v1 _00895	ASM76232v1 _00647	E88.fna_01971	Q7451 _01040	Q7452 _01938
pfo		Perfringolysin O	10	10	1	5	2564				1583	1586	1583	ASM2963622v1 _01929	GCF_003013635.1_ASM301363v1 _02209	GCF_033128185.1_ASM3312818v1 _01791	GCF_033128265.1_ASM3312826v1 _01798	ASM3312828v1 _01850	GCF_004119355.1_ASM411935v1 _00896	ASM76232v1 _00646	E88.fna_01972	Q7451 _01042	Q7452 _01940
yvbK		putative N-acetyltransferase YvbK	10	10	1	5	2566				380	380	380	ASM2963622v1 _01932	GCF_003013635.1_ASM301363v1 _02211	GCF_033128185.1_ASM3312818v1 _01793	GCF_033128265.1_ASM3312826v1 _01800	ASM3312828v1 _01852	GCF_004119355.1_ASM411935v1 _00898	ASM76232v1 _00644	E88.fna_01974	Q7451 _01044	Q7452 _01942
yflN		putative metallo-hydrolase YflN	10	10	1	5	2576				728	731	730	ASM2963622v1 _01940	GCF_003013635.1_ASM301363v1 _02219	GCF_033128185.1_ASM3312818v1 _01803	GCF_033128265.1_ASM3312826v1 _01808	ASM3312828v1 _01854	GCF_004119355.1_ASM411935v1 _00906	ASM76232v1 _00642	E88.fna_01982	Q7451 _01055	Q7452 _01953
group_1871		hypothetical protein	10	10	1	5	2582				557	557	557	ASM2963622v1 _01945	GCF_003013635.1_ASM301363v1 _02224	GCF_033128185.1_ASM3312818v1 _01809	GCF_033128265.1_ASM3312826v1 _01813	ASM3312828v1 _01859	GCF_004119355.1_ASM411935v1 _00912	ASM76232v1 _00637	E88.fna_01987	Q7451 _01061	Q7452 _01959
oppD_2		Oligopeptide transport ATP-binding protein OppD	10	10	1	5	2583				821	821	821	ASM2963622v1 _01950	GCF_003013635.1_ASM301363v1 _02229	GCF_033128185.1_ASM3312818v1 _01817	GCF_033128265.1_ASM3312826v1 _01818	ASM3312828v1 _01864	GCF_004119355.1_ASM411935v1 _00917	ASM76232v1 _00632	E88.fna_01992	Q7451 _01069	Q7452 _01967
nikE		Nickel import system ATP-binding protein NikE	10	10	1	5	2542				602	602	602	ASM2963622v1 _01951	GCF_003013635.1_ASM301363v1 _02230	GCF_033128185.1_ASM3312818v1 _01818	GCF_033128265.1_ASM3312826v1 _01819	ASM3312828v1 _01865	GCF_004119355.1_ASM411935v1 _00918	ASM76232v1 _00631	E88.fna_01993	Q7451 _01070	Q7452 _01968
sasA_10		Adaptive-response sensory-kinase SasA	10	10	1	5	2543				1304	1304	1304	ASM2963622v1 _01952	GCF_003013635.1_ASM301363v1 _02231	GCF_033128185.1_ASM3312818v1 _01819	GCF_033128265.1_ASM3312826v1 _01820	ASM3312828v1 _01866	GCF_004119355.1_ASM411935v1 _00919	ASM76232v1 _00630	E88.fna_01994	Q7451 _01071	Q7452 _01969
group_1875		hypothetical protein	10	10	1	5	2547				284	284	284	ASM2963622v1 _01955	GCF_003013635.1_ASM301363v1 _02234	GCF_033128185.1_ASM3312818v1 _01822	GCF_033128265.1_ASM3312826v1 _01823	ASM3312828v1 _01869	GCF_004119355.1_ASM411935v1 _00922	ASM76232v1 _00626	E88.fna_01997	Q7451 _01075	Q7452 _01973
ltaS2_2		Lipoteichoic acid synthase 2	10	10	1	5	45				1865	1868	1867	ASM2963622v1 _02005	GCF_003013635.1_ASM301363v1 _01828	GCF_033128185.1_ASM3312818v1 _01893	GCF_033128265.1_ASM3312826v1 _01914	ASM3312828v1 _01928	GCF_004119355.1_ASM411935v1 _00959	ASM76232v1 _00567	E88.fna_02034	Q7451 _01100	Q7452 _02039
yfcA		putative membrane transporter protein YfcA	10	10	1	5	2965				776	776	776	ASM2963622v1 _02006	GCF_003013635.1_ASM301363v1 _01829	GCF_033128185.1_ASM3312818v1 _01894	GCF_033128265.1_ASM3312826v1 _01915	ASM3312828v1 _01929	GCF_004119355.1_ASM411935v1 _00960	ASM76232v1 _00566	E88.fna_02035	Q7451 _01101	Q7452 _02040
group_1884		Putative dipeptidase	10	10	1	5	2967				1400	1400	1400	ASM2963622v1 _02007	GCF_003013635.1_ASM301363v1 _01830	GCF_033128185.1_ASM3312818v1 _01895	GCF_033128265.1_ASM3312826v1 _01917	ASM3312828v1 _01930	GCF_004119355.1_ASM411935v1 _00961	ASM76232v1 _00565	E88.fna_02036	Q7451 _01102	Q7452 _02041
gloB_4		Hydroxyacylglutathione hydrolase	10	10	1	5	2968				893	893	893	ASM2963622v1 _02008	GCF_003013635.1_ASM301363v1 _01831	GCF_033128185.1_ASM3312818v1 _01896	GCF_033128265.1_ASM3312826v1 _01918	ASM3312828v1 _01931	GCF_004119355.1_ASM411935v1 _00962	ASM76232v1 _00564	E88.fna_02037	Q7451 _01103	Q7452 _02042
group_1886		hypothetical protein	10	10	1	5	2972				1529	1529	1529	ASM2963622v1 _02011	GCF_003013635.1_ASM301363v1 _01834	GCF_033128185.1_ASM3312818v1 _01899	GCF_033128265.1_ASM3312826v1 _01921	ASM3312828v1 _01934	GCF_004119355.1_ASM411935v1 _00965	ASM76232v1 _00561	E88.fna_02041	Q7451 _01106	Q7452 _02045
sasA_12		Adaptive-response sensory-kinase SasA	10	10	1	5	2973				1415	1415	1415	ASM2963622v1 _02012	GCF_003013635.1_ASM301363v1 _01835	GCF_033128185.1_ASM3312818v1 _01900	GCF_033128265.1_ASM3312826v1 _01922	ASM3312828v1 _01935	GCF_004119355.1_ASM411935v1 _00966	ASM76232v1 _00560	E88.fna_02042	Q7451 _01107	Q7452 _02046
cadA		Cadmium, zinc and cobalt-transporting ATPase	10	10	1	5	2975				2204	2216	2211	ASM2963622v1 _02014	GCF_003013635.1_ASM301363v1 _01837	GCF_033128185.1_ASM3312818v1 _01902	GCF_033128265.1_ASM3312826v1 _01924	ASM3312828v1 _01937	GCF_004119355.1_ASM411935v1 _00968	ASM76232v1 _00558	E88.fna_02044	Q7451 _02704	Q7452 _02048
hisS		Histidine--tRNA ligase	10	10	1	5	2977				1319	1319	1319	ASM2963622v1 _02017	GCF_003013635.1_ASM301363v1 _01840	GCF_033128185.1_ASM3312818v1 _01905	GCF_033128265.1_ASM3312826v1 _01927	ASM3312828v1 _01940	GCF_004119355.1_ASM411935v1 _00970	ASM76232v1 _00555	E88.fna_02046	Q7451 _02707	Q7452 _02050
purN		Phosphoribosylglycinamide formyltransferase	10	10	1	5	2982				620	620	620	ASM2963622v1 _02022	GCF_003013635.1_ASM301363v1 _01845	GCF_033128185.1_ASM3312818v1 _01910	GCF_033128265.1_ASM3312826v1 _01932	ASM3312828v1 _01945	GCF_004119355.1_ASM411935v1 _00975	ASM76232v1 _00550	E88.fna_02051	Q7451 _02712	Q7452 _02055
purF		Amidophosphoribosyltransferase	10	10	1	5	2984				1397	1397	1397	ASM2963622v1 _02024	GCF_003013635.1_ASM301363v1 _01847	GCF_033128185.1_ASM3312818v1 _01912	GCF_033128265.1_ASM3312826v1 _01934	ASM3312828v1 _01947	GCF_004119355.1_ASM411935v1 _00977	ASM76232v1 _00548	E88.fna_02053	Q7451 _02714	Q7452 _02057
purE		N5-carboxyaminoimidazole ribonucleotide mutase	10	10	1	5	2985				479	479	479	ASM2963622v1 _02025	GCF_003013635.1_ASM301363v1 _01848	GCF_033128185.1_ASM3312818v1 _01913	GCF_033128265.1_ASM3312826v1 _01935	ASM3312828v1 _01948	GCF_004119355.1_ASM411935v1 _00978	ASM76232v1 _00547	E88.fna_02054	Q7451 _02715	Q7452 _02058
group_1894		hypothetical protein	10	10	1	5	2987				245	245	245	ASM2963622v1 _02027	GCF_003013635.1_ASM301363v1 _01850	GCF_033128185.1_ASM3312818v1 _01915	GCF_033128265.1_ASM3312826v1 _01937	ASM3312828v1 _01950	GCF_004119355.1_ASM411935v1 _00980	ASM76232v1 _00545	E88.fna_02056	Q7451 _02717	Q7452 _02060
group_1895		hypothetical protein	10	10	1	5	2988				578	578	578	ASM2963622v1 _02028	GCF_003013635.1_ASM301363v1 _01851	GCF_033128185.1_ASM3312818v1 _01916	GCF_033128265.1_ASM3312826v1 _01938	ASM3312828v1 _01951	GCF_004119355.1_ASM411935v1 _00981	ASM76232v1 _00544	E88.fna_02057	Q7451 _02718	Q7452 _02061
group_1896		hypothetical protein	10	10	1	5	3002				428	443	441	ASM2963622v1 _02032	GCF_003013635.1_ASM301363v1 _01854	GCF_033128185.1_ASM3312818v1 _01919	GCF_033128265.1_ASM3312826v1 _01941	ASM3312828v1 _01954	GCF_004119355.1_ASM411935v1 _00984	ASM76232v1 _00541	E88.fna_02060	Q7451 _02721	Q7452 _02064
rsxB_3		Ion-translocating oxidoreductase complex subunit B	10	10	1	5	3001				665	731	724	ASM2963622v1 _02033	GCF_003013635.1_ASM301363v1 _01855	GCF_033128185.1_ASM3312818v1 _01920	GCF_033128265.1_ASM3312826v1 _01942	ASM3312828v1 _01955	GCF_004119355.1_ASM411935v1 _00985	ASM76232v1 _00540	E88.fna_02061	Q7451 _02722	Q7452 _02065
adeQ		Adenine permease AdeQ	10	10	1	5	3000				1301	1460	1444	ASM2963622v1 _02034	GCF_003013635.1_ASM301363v1 _01856	GCF_033128185.1_ASM3312818v1 _01921	GCF_033128265.1_ASM3312826v1 _01943	ASM3312828v1 _01956	GCF_004119355.1_ASM411935v1 _00986	ASM76232v1 _00539	E88.fna_02062	Q7451 _02723	Q7452 _02066
group_1899		hypothetical protein	10	10	1	5	2998				554	557	556	ASM2963622v1 _02036	GCF_003013635.1_ASM301363v1 _01858	GCF_033128185.1_ASM3312818v1 _01924	GCF_033128265.1_ASM3312826v1 _01945	ASM3312828v1 _01958	GCF_004119355.1_ASM411935v1 _00988	ASM76232v1 _00537	E88.fna_02064	Q7451 _01965	Q7452 _02068
ypdB		Transcriptional regulatory protein YpdB	10	10	1	5	2995				767	767	767	ASM2963622v1 _02039	GCF_003013635.1_ASM301363v1 _01861	GCF_033128185.1_ASM3312818v1 _01927	GCF_033128265.1_ASM3312826v1 _01948	ASM3312828v1 _01961	GCF_004119355.1_ASM411935v1 _00991	ASM76232v1 _00534	E88.fna_02067	Q7451 _01968	Q7452 _02071
group_1901		N-acetylglucosaminyldiphosphoundecaprenol N-acetyl-beta-D-mannosaminyltransferase	10	10	1	5	2994				2168	2168	2168	ASM2963622v1 _02040	GCF_003013635.1_ASM301363v1 _01862	GCF_033128185.1_ASM3312818v1 _01928	GCF_033128265.1_ASM3312826v1 _01949	ASM3312828v1 _01962	GCF_004119355.1_ASM411935v1 _00993	ASM76232v1 _00533	E88.fna_02069	Q7451 _01969	Q7452 _02072
ytrA_3		HTH-type transcriptional repressor YtrA	10	10	1	5	3472				380	380	380	ASM2963622v1 _02045	GCF_003013635.1_ASM301363v1 _01866	GCF_033128185.1_ASM3312818v1 _01932	GCF_033128265.1_ASM3312826v1 _01953	ASM3312828v1 _01966	GCF_004119355.1_ASM411935v1 _00997	ASM76232v1 _00529	E88.fna_02073	Q7451 _01974	Q7452 _02077
yfkN		Trifunctional nucleotide phosphoesterase protein YfkN	10	10	1	5	3481				2072	2072	2072	ASM2963622v1 _02052	GCF_003013635.1_ASM301363v1 _01489	GCF_033128185.1_ASM3312818v1 _01937	GCF_033128265.1_ASM3312826v1 _01960	ASM3312828v1 _01970	GCF_004119355.1_ASM411935v1 _01478	ASM76232v1 _00525	E88.fna_02080	Q7451 _01979	Q7452 _02083
pdp		Pyrimidine-nucleoside phosphorylase	10	10	1	5	3482				1304	1304	1304	ASM2963622v1 _02055	GCF_003013635.1_ASM301363v1 _01492	GCF_033128185.1_ASM3312818v1 _01938	GCF_033128265.1_ASM3312826v1 _01963	ASM3312828v1 _01971	GCF_004119355.1_ASM411935v1 _01475	ASM76232v1 _00524	E88.fna_02083	Q7451 _01980	Q7452 _02084
deoC		Deoxyribose-phosphate aldolase	10	10	1	5	3483				650	650	650	ASM2963622v1 _02056	GCF_003013635.1_ASM301363v1 _01493	GCF_033128185.1_ASM3312818v1 _01939	GCF_033128265.1_ASM3312826v1 _01964	ASM3312828v1 _01972	GCF_004119355.1_ASM411935v1 _01474	ASM76232v1 _00523	E88.fna_02084	Q7451 _01981	Q7452 _02085
group_1909		hypothetical protein	10	10	1	5	3485				272	272	272	ASM2963622v1 _02058	GCF_003013635.1_ASM301363v1 _01495	GCF_033128185.1_ASM3312818v1 _01941	GCF_033128265.1_ASM3312826v1 _01966	ASM3312828v1 _01974	GCF_004119355.1_ASM411935v1 _01472	ASM76232v1 _00521	E88.fna_02086	Q7451 _01983	Q7452 _02087
ykoD		Putative HMP/thiamine import ATP-binding protein YkoD	10	10	1	5	3425				1313	1616	1585	ASM2963622v1 _00746	GCF_003013635.1_ASM301363v1 _02303	GCF_033128185.1_ASM3312818v1 _00591	GCF_033128265.1_ASM3312826v1 _00606	ASM3312828v1 _00616	GCF_004119355.1_ASM411935v1 _02738	ASM76232v1 _02167	E88.fna_00757	Q7451 _01805	Q7452 _00744
group_1910		Aminopeptidase 2	10	10	1	5	3487				1238	1238	1238	ASM2963622v1 _02060	GCF_003013635.1_ASM301363v1 _01497	GCF_033128185.1_ASM3312818v1 _01943	GCF_033128265.1_ASM3312826v1 _01968	ASM3312828v1 _01976	GCF_004119355.1_ASM411935v1 _01470	ASM76232v1 _00519	E88.fna_02088	Q7451 _01985	Q7452 _02089
group_1911		DegV domain-containing protein	10	10	1	5	3493				878	878	878	ASM2963622v1 _02066	GCF_003013635.1_ASM301363v1 _01503	GCF_033128185.1_ASM3312818v1 _01949	GCF_033128265.1_ASM3312826v1 _01974	ASM3312828v1 _01982	GCF_004119355.1_ASM411935v1 _01464	ASM76232v1 _00513	E88.fna_02094	Q7451 _01991	Q7452 _02095
smc_8		Chromosome partition protein Smc	10	10	1	5	3496				728	728	728	ASM2963622v1 _02069	GCF_003013635.1_ASM301363v1 _01506	GCF_033128185.1_ASM3312818v1 _01952	GCF_033128265.1_ASM3312826v1 _01977	ASM3312828v1 _01985	GCF_004119355.1_ASM411935v1 _01461	ASM76232v1 _00510	E88.fna_02097	Q7451 _01994	Q7452 _02098
group_1913		GTP cyclohydrolase 1 type 2	10	10	1	5	3497				815	815	815	ASM2963622v1 _02070	GCF_003013635.1_ASM301363v1 _01507	GCF_033128185.1_ASM3312818v1 _01953	GCF_033128265.1_ASM3312826v1 _01978	ASM3312828v1 _01986	GCF_004119355.1_ASM411935v1 _01460	ASM76232v1 _00509	E88.fna_02098	Q7451 _01995	Q7452 _02099
trmK		tRNA (adenine(22)-N(1))-methyltransferase	10	10	1	5	3498				683	683	683	ASM2963622v1 _02071	GCF_003013635.1_ASM301363v1 _01508	GCF_033128185.1_ASM3312818v1 _01954	GCF_033128265.1_ASM3312826v1 _01979	ASM3312828v1 _01987	GCF_004119355.1_ASM411935v1 _01459	ASM76232v1 _00508	E88.fna_02099	Q7451 _01996	Q7452 _02100
group_1915		hypothetical protein	10	10	1	5	3499				884	884	884	ASM2963622v1 _02072	GCF_003013635.1_ASM301363v1 _01509	GCF_033128185.1_ASM3312818v1 _01955	GCF_033128265.1_ASM3312826v1 _01980	ASM3312828v1 _01988	GCF_004119355.1_ASM411935v1 _01458	ASM76232v1 _00507	E88.fna_02100	Q7451 _01997	Q7452 _02101
recO		DNA repair protein RecO	10	10	1	5	3509				545	545	545	ASM2963622v1 _02080	GCF_003013635.1_ASM301363v1 _01517	GCF_033128185.1_ASM3312818v1 _01963	GCF_033128265.1_ASM3312826v1 _01988	ASM3312828v1 _01998	GCF_004119355.1_ASM411935v1 _01450	ASM76232v1 _00499	E88.fna_02108	Q7451 _02005	Q7452 _02109
era		GTPase Era	10	10	1	5	3510				887	887	887	ASM2963622v1 _02081	GCF_003013635.1_ASM301363v1 _01518	GCF_033128185.1_ASM3312818v1 _01964	GCF_033128265.1_ASM3312826v1 _01989	ASM3312828v1 _01999	GCF_004119355.1_ASM411935v1 _01449	ASM76232v1 _00498	E88.fna_02109	Q7451 _02006	Q7452 _02110
cdd		Cytidine deaminase	10	10	1	5	3511				425	425	425	ASM2963622v1 _02082	GCF_003013635.1_ASM301363v1 _01519	GCF_033128185.1_ASM3312818v1 _01965	GCF_033128265.1_ASM3312826v1 _01990	ASM3312828v1 _02000	GCF_004119355.1_ASM411935v1 _01448	ASM76232v1 _00497	E88.fna_02110	Q7451 _02007	Q7452 _02111
group_1919		hypothetical protein	10	10	1	5	3515				1184	1184	1184	ASM2963622v1 _02086	GCF_003013635.1_ASM301363v1 _01523	GCF_033128185.1_ASM3312818v1 _01969	GCF_033128265.1_ASM3312826v1 _01994	ASM3312828v1 _02004	GCF_004119355.1_ASM411935v1 _01444	ASM76232v1 _00493	E88.fna_02114	Q7451 _02011	Q7452 _02115
rsmE		Ribosomal RNA small subunit methyltransferase E	10	10	1	5	3521				752	752	752	ASM2963622v1 _02092	GCF_003013635.1_ASM301363v1 _01529	GCF_033128185.1_ASM3312818v1 _01975	GCF_033128265.1_ASM3312826v1 _02000	ASM3312828v1 _02010	GCF_004119355.1_ASM411935v1 _01438	ASM76232v1 _00487	E88.fna_02120	Q7451 _02017	Q7452 _02121
prmA		Ribosomal protein L11 methyltransferase	10	10	1	5	3522				944	944	944	ASM2963622v1 _02093	GCF_003013635.1_ASM301363v1 _01530	GCF_033128185.1_ASM3312818v1 _01976	GCF_033128265.1_ASM3312826v1 _02001	ASM3312828v1 _02011	GCF_004119355.1_ASM411935v1 _01437	ASM76232v1 _00486	E88.fna_02121	Q7451 _02018	Q7452 _02122
yqeN		putative protein YqeN	10	10	1	5	3535				1034	1034	1034	ASM2963622v1 _02105	GCF_003013635.1_ASM301363v1 _01542	GCF_033128185.1_ASM3312818v1 _01988	GCF_033128265.1_ASM3312826v1 _02013	ASM3312828v1 _02023	GCF_004119355.1_ASM411935v1 _01425	ASM76232v1 _00474	E88.fna_02133	Q7451 _02030	Q7452 _02134
group_1924		hypothetical protein	10	10	1	5	3539				281	281	281	ASM2963622v1 _02108	GCF_003013635.1_ASM301363v1 _01545	GCF_033128185.1_ASM3312818v1 _01992	GCF_033128265.1_ASM3312826v1 _02016	ASM3312828v1 _02026	GCF_004119355.1_ASM411935v1 _01422	ASM76232v1 _00471	E88.fna_02136	Q7451 _02034	Q7452 _02138
lplA		Lipoate-protein ligase A	10	10	1	5	3541				998	998	998	ASM2963622v1 _02110	GCF_003013635.1_ASM301363v1 _01547	GCF_033128185.1_ASM3312818v1 _01994	GCF_033128265.1_ASM3312826v1 _02018	ASM3312828v1 _02028	GCF_004119355.1_ASM411935v1 _01420	ASM76232v1 _00469	E88.fna_02138	Q7451 _02036	Q7452 _02140
group_1926		hypothetical protein	10	10	1	5	3544				389	389	389	ASM2963622v1 _02113	GCF_003013635.1_ASM301363v1 _01550	GCF_033128185.1_ASM3312818v1 _01998	GCF_033128265.1_ASM3312826v1 _02021	ASM3312828v1 _02031	GCF_004119355.1_ASM411935v1 _01417	ASM76232v1 _00466	E88.fna_02141	Q7451 _02039	Q7452 _02143
comEA		ComE operon protein 1	10	10	1	5	3545				566	566	566	ASM2963622v1 _02114	GCF_003013635.1_ASM301363v1 _01551	GCF_033128185.1_ASM3312818v1 _01999	GCF_033128265.1_ASM3312826v1 _02022	ASM3312828v1 _02032	GCF_004119355.1_ASM411935v1 _01416	ASM76232v1 _00465	E88.fna_02142	Q7451 _02040	Q7452 _02144
group_1928		hypothetical protein	10	10	1	5	3546				1238	1241	1238	ASM2963622v1 _02115	GCF_003013635.1_ASM301363v1 _01552	GCF_033128185.1_ASM3312818v1 _02000	GCF_033128265.1_ASM3312826v1 _02023	ASM3312828v1 _02033	GCF_004119355.1_ASM411935v1 _01415	ASM76232v1 _00464	E88.fna_02143	Q7451 _02041	Q7452 _02145
rluD_2		Ribosomal large subunit pseudouridine synthase D	10	10	1	5	3547				677	680	679	ASM2963622v1 _02116	GCF_003013635.1_ASM301363v1 _01553	GCF_033128185.1_ASM3312818v1 _02001	GCF_033128265.1_ASM3312826v1 _02024	ASM3312828v1 _02034	GCF_004119355.1_ASM411935v1 _01414	ASM76232v1 _00463	E88.fna_02144	Q7451 _02042	Q7452 _02146
tauB		Taurine import ATP-binding protein TauB	10	10	1	5	1115				797	797	797	ASM2963622v1 _01444	GCF_003013635.1_ASM301363v1 _01697	GCF_033128185.1_ASM3312818v1 _01283	GCF_033128265.1_ASM3312826v1 _01306	ASM3312828v1 _01327	GCF_004119355.1_ASM411935v1 _01845	ASM76232v1 _02534	E88.fna_01456	Q7451 _00015	Q7452 _01440
rny_3		Ribonuclease Y	10	10	1	5	3549				569	569	569	ASM2963622v1 _02118	GCF_003013635.1_ASM301363v1 _01555	GCF_033128185.1_ASM3312818v1 _02003	GCF_033128265.1_ASM3312826v1 _02026	ASM3312828v1 _02036	GCF_004119355.1_ASM411935v1 _01412	ASM76232v1 _00461	E88.fna_02146	Q7451 _02044	Q7452 _02148
group_1931		hypothetical protein	10	10	1	5	3555				329	329	329	ASM2963622v1 _02124	GCF_003013635.1_ASM301363v1 _01561	GCF_033128185.1_ASM3312818v1 _02009	GCF_033128265.1_ASM3312826v1 _02032	ASM3312828v1 _02042	GCF_004119355.1_ASM411935v1 _01406	ASM76232v1 _00455	E88.fna_02152	Q7451 _02050	Q7452 _02154
rne		Ribonuclease E	10	10	1	5	3557				1433	1433	1433	ASM2963622v1 _02126	GCF_003013635.1_ASM301363v1 _01563	GCF_033128185.1_ASM3312818v1 _02011	GCF_033128265.1_ASM3312826v1 _02034	ASM3312828v1 _02044	GCF_004119355.1_ASM411935v1 _01404	ASM76232v1 _00453	E88.fna_02154	Q7451 _02052	Q7452 _02156
group_1933		hypothetical protein	10	10	1	5	3562				773	773	773	ASM2963622v1 _02130	GCF_003013635.1_ASM301363v1 _01567	GCF_033128185.1_ASM3312818v1 _02015	GCF_033128265.1_ASM3312826v1 _02038	ASM3312828v1 _02048	GCF_004119355.1_ASM411935v1 _01400	ASM76232v1 _00449	E88.fna_02158	Q7451 _02056	Q7452 _02160
ftsN		Cell division protein FtsN	10	10	1	5	3573				719	722	719	ASM2963622v1 _02141	GCF_003013635.1_ASM301363v1 _01578	GCF_033128185.1_ASM3312818v1 _02026	GCF_033128265.1_ASM3312826v1 _02049	ASM3312828v1 _02059	GCF_004119355.1_ASM411935v1 _01389	ASM76232v1 _00438	E88.fna_02169	Q7451 _01855	Q7452 _02172
group_1935		hypothetical protein	10	10	1	5	3575				641	641	641	ASM2963622v1 _02143	GCF_003013635.1_ASM301363v1 _01580	GCF_033128185.1_ASM3312818v1 _02028	GCF_033128265.1_ASM3312826v1 _02051	ASM3312828v1 _02061	GCF_004119355.1_ASM411935v1 _01387	ASM76232v1 _00436	E88.fna_02171	Q7451 _01857	Q7452 _02174
group_1936		hypothetical protein	10	10	1	5	3576				497	497	497	ASM2963622v1 _02144	GCF_003013635.1_ASM301363v1 _01581	GCF_033128185.1_ASM3312818v1 _02029	GCF_033128265.1_ASM3312826v1 _02052	ASM3312828v1 _02062	GCF_004119355.1_ASM411935v1 _01386	ASM76232v1 _00435	E88.fna_02172	Q7451 _01858	Q7452 _02175
kal_4		3-aminobutyryl-CoA ammonia lyase	10	10	1	5	3639				446	446	446	ASM2963622v1 _02150	GCF_003013635.1_ASM301363v1 _01587	GCF_033128185.1_ASM3312818v1 _02035	GCF_033128265.1_ASM3312826v1 _02058	ASM3312828v1 _02068	GCF_004119355.1_ASM411935v1 _01380	ASM76232v1 _00429	E88.fna_02178	Q7451 _01864	Q7452 _02181
yfdE		Acetyl-CoA:oxalate CoA-transferase	10	10	1	5	3641				1190	1190	1190	ASM2963622v1 _02152	GCF_003013635.1_ASM301363v1 _00539	GCF_033128185.1_ASM3312818v1 _02036	GCF_033128265.1_ASM3312826v1 _02060	ASM3312828v1 _02069	GCF_004119355.1_ASM411935v1 _01379	ASM76232v1 _00428	E88.fna_02179	Q7451 _01865	Q7452 _02182
recQ		ATP-dependent DNA helicase RecQ	10	10	1	5	3644				2120	2120	2120	ASM2963622v1 _02155	GCF_003013635.1_ASM301363v1 _00536	GCF_033128185.1_ASM3312818v1 _02038	GCF_033128265.1_ASM3312826v1 _02063	ASM3312828v1 _02072	GCF_004119355.1_ASM411935v1 _01376	ASM76232v1 _00425	E88.fna_02182	Q7451 _01869	Q7452 _02185
yndE_3		Spore germination protein YndE	10	10	1	5	3648				1097	1097	1097	ASM2963622v1 _02159	GCF_003013635.1_ASM301363v1 _00532	GCF_033128185.1_ASM3312818v1 _02042	GCF_033128265.1_ASM3312826v1 _02067	ASM3312828v1 _02076	GCF_004119355.1_ASM411935v1 _01372	ASM76232v1 _00421	E88.fna_02186	Q7451 _01873	Q7452 _02189
gerAC_2		Spore germination protein A3	10	10	1	5	3649				1151	1151	1151	ASM2963622v1 _02160	GCF_003013635.1_ASM301363v1 _00531	GCF_033128185.1_ASM3312818v1 _02043	GCF_033128265.1_ASM3312826v1 _02068	ASM3312828v1 _02077	GCF_004119355.1_ASM411935v1 _01371	ASM76232v1 _00420	E88.fna_02187	Q7451 _01874	Q7452 _02190
gerBA_3		Spore germination protein B1	10	10	1	5	3651				1556	1556	1556	ASM2963622v1 _02161	GCF_003013635.1_ASM301363v1 _00530	GCF_033128185.1_ASM3312818v1 _02044	GCF_033128265.1_ASM3312826v1 _02069	ASM3312828v1 _02078	GCF_004119355.1_ASM411935v1 _01370	ASM76232v1 _00419	E88.fna_02188	Q7451 _01875	Q7452 _02191
coaE		Dephospho-CoA kinase	10	10	1	5	3656				665	665	665	ASM2963622v1 _02165	GCF_003013635.1_ASM301363v1 _00526	GCF_033128185.1_ASM3312818v1 _02048	GCF_033128265.1_ASM3312826v1 _02073	ASM3312828v1 _02083	GCF_004119355.1_ASM411935v1 _01364	ASM76232v1 _00414	E88.fna_02194	Q7451 _01881	Q7452 _02198
group_1944		hypothetical protein	10	10	1	5	3659				656	656	656	ASM2963622v1 _02168	GCF_003013635.1_ASM301363v1 _00523	GCF_033128185.1_ASM3312818v1 _02051	GCF_033128265.1_ASM3312826v1 _02076	ASM3312828v1 _02086	GCF_004119355.1_ASM411935v1 _01361	ASM76232v1 _00411	E88.fna_02197	Q7451 _01884	Q7452 _02201
group_1945		hypothetical protein	10	10	1	5	3660				476	476	476	ASM2963622v1 _02169	GCF_003013635.1_ASM301363v1 _00522	GCF_033128185.1_ASM3312818v1 _02052	GCF_033128265.1_ASM3312826v1 _02077	ASM3312828v1 _02087	GCF_004119355.1_ASM411935v1 _01360	ASM76232v1 _00410	E88.fna_02198	Q7451 _01885	Q7452 _02202
group_1946		hypothetical protein	10	10	1	5	959				566	566	566	ASM2963622v1 _02175	GCF_003013635.1_ASM301363v1 _00516	GCF_033128185.1_ASM3312818v1 _02130	GCF_033128265.1_ASM3312826v1 _02083	ASM3312828v1 _02093	GCF_004119355.1_ASM411935v1 _01286	ASM76232v1 _00343	E88.fna_02272	Q7451 _01902	Q7452 _02231
group_1947		hypothetical protein	10	10	1	5	961				212	212	212	ASM2963622v1 _02177	GCF_003013635.1_ASM301363v1 _00514	GCF_033128185.1_ASM3312818v1 _02132	GCF_033128265.1_ASM3312826v1 _02085	ASM3312828v1 _02095	GCF_004119355.1_ASM411935v1 _01284	ASM76232v1 _00341	E88.fna_02274	Q7451 _01904	Q7452 _02233
nhaP2_2		K(+)/H(+) antiporter NhaP2	10	10	1	5	963				1193	1193	1193	ASM2963622v1 _02179	GCF_003013635.1_ASM301363v1 _00512	GCF_033128185.1_ASM3312818v1 _02133	GCF_033128265.1_ASM3312826v1 _02087	ASM3312828v1 _02097	GCF_004119355.1_ASM411935v1 _01282	ASM76232v1 _00339	E88.fna_02276	Q7451 _01908	Q7452 _02237
eutQ_2		Ethanolamine utilization protein EutQ	10	10	1	5	967				464	464	464	ASM2963622v1 _02183	GCF_003013635.1_ASM301363v1 _00508	GCF_033128185.1_ASM3312818v1 _02137	GCF_033128265.1_ASM3312826v1 _02091	ASM3312828v1 _02101	GCF_004119355.1_ASM411935v1 _01278	ASM76232v1 _00335	E88.fna_02280	Q7451 _01912	Q7452 _02241
eutN		Ethanolamine utilization protein EutN	10	10	1	5	970				269	269	269	ASM2963622v1 _02186	GCF_003013635.1_ASM301363v1 _00505	GCF_033128185.1_ASM3312818v1 _02140	GCF_033128265.1_ASM3312826v1 _02094	ASM3312828v1 _02104	GCF_004119355.1_ASM411935v1 _01275	ASM76232v1 _00332	E88.fna_02283	Q7451 _01915	Q7452 _02244
group_1952		hypothetical protein	10	10	1	5	977				533	539	534	ASM2963622v1 _02193	GCF_003013635.1_ASM301363v1 _00498	GCF_033128185.1_ASM3312818v1 _02147	GCF_033128265.1_ASM3312826v1 _02101	ASM3312828v1 _02111	GCF_004119355.1_ASM411935v1 _01268	ASM76232v1 _00325	E88.fna_02290	Q7451 _01922	Q7452 _02251
adhE_4		Aldehyde-alcohol dehydrogenase	10	10	1	5	986				1169	1169	1169	ASM2963622v1 _02202	GCF_003013635.1_ASM301363v1 _00489	GCF_033128185.1_ASM3312818v1 _02156	GCF_033128265.1_ASM3312826v1 _02110	ASM3312828v1 _02120	GCF_004119355.1_ASM411935v1 _01259	ASM76232v1 _00316	E88.fna_02299	Q7451 _01931	Q7452 _02260
cshE		DEAD-box ATP-dependent RNA helicase CshE	10	10	1	5	988				1112	1112	1112	ASM2963622v1 _02204	GCF_003013635.1_ASM301363v1 _00487	GCF_033128185.1_ASM3312818v1 _02158	GCF_033128265.1_ASM3312826v1 _02112	ASM3312828v1 _02122	GCF_004119355.1_ASM411935v1 _01257	ASM76232v1 _00314	E88.fna_02301	Q7451 _01933	Q7452 _02262
gloA		Lactoylglutathione lyase	10	10	1	5	989				404	404	404	ASM2963622v1 _02205	GCF_003013635.1_ASM301363v1 _00486	GCF_033128185.1_ASM3312818v1 _02159	GCF_033128265.1_ASM3312826v1 _02113	ASM3312828v1 _02123	GCF_004119355.1_ASM411935v1 _01256	ASM76232v1 _00313	E88.fna_02302	Q7451 _01934	Q7452 _02263
COQ5_2		2-methoxy-6-polyprenyl-1,4-benzoquinol methylase, mitochondrial	10	10	1	5	992				611	611	611	ASM2963622v1 _02208	GCF_003013635.1_ASM301363v1 _00483	GCF_033128185.1_ASM3312818v1 _02162	GCF_033128265.1_ASM3312826v1 _02116	ASM3312828v1 _02126	GCF_004119355.1_ASM411935v1 _01253	ASM76232v1 _00310	E88.fna_02305	Q7451 _01937	Q7452 _02266
group_1957		hypothetical protein	10	10	1	5	993				944	944	944	ASM2963622v1 _02209	GCF_003013635.1_ASM301363v1 _00482	GCF_033128185.1_ASM3312818v1 _02163	GCF_033128265.1_ASM3312826v1 _02117	ASM3312828v1 _02127	GCF_004119355.1_ASM411935v1 _01252	ASM76232v1 _00309	E88.fna_02306	Q7451 _01938	Q7452 _02267
brnQ_4		Branched-chain amino acid transport system 2 carrier protein	10	10	1	5	996				1295	1295	1295	ASM2963622v1 _02212	GCF_003013635.1_ASM301363v1 _00479	GCF_033128185.1_ASM3312818v1 _02166	GCF_033128265.1_ASM3312826v1 _02120	ASM3312828v1 _02130	GCF_004119355.1_ASM411935v1 _01249	ASM76232v1 _00306	E88.fna_02309	Q7451 _01941	Q7452 _02270
hemZ		Oxygen-independent coproporphyrinogen-III oxidase-like protein HemZ	10	10	1	5	998				1433	1433	1433	ASM2963622v1 _02214	GCF_003013635.1_ASM301363v1 _00477	GCF_033128185.1_ASM3312818v1 _02168	GCF_033128265.1_ASM3312826v1 _02122	ASM3312828v1 _02132	GCF_004119355.1_ASM411935v1 _01247	ASM76232v1 _00304	E88.fna_02311	Q7451 _01943	Q7452 _02272
group_196		hypothetical protein	10	10	1	5	1631				251	1082	858	ASM2963622v1 _00840	GCF_003013635.1_ASM301363v1 _01662	GCF_033128185.1_ASM3312818v1 _00683	GCF_033128265.1_ASM3312826v1 _00700	ASM3312828v1 _00715	GCF_004119355.1_ASM411935v1 _02097	ASM76232v1 _01849	E88.fna_00855	Q7451 _00761	Q7452 _00837
dtd		D-aminoacyl-tRNA deacylase	10	10	1	5	1000				449	449	449	ASM2963622v1 _02216	GCF_003013635.1_ASM301363v1 _00475	GCF_033128185.1_ASM3312818v1 _02170	GCF_033128265.1_ASM3312826v1 _02124	ASM3312828v1 _02134	GCF_004119355.1_ASM411935v1 _01245	ASM76232v1 _00302	E88.fna_02313	Q7451 _01945	Q7452 _02274
apt		Adenine phosphoribosyltransferase	10	10	1	5	1002				518	518	518	ASM2963622v1 _02218	GCF_003013635.1_ASM301363v1 _00473	GCF_033128185.1_ASM3312818v1 _02172	GCF_033128265.1_ASM3312826v1 _02126	ASM3312828v1 _02136	GCF_004119355.1_ASM411935v1 _01243	ASM76232v1 _00300	E88.fna_02315	Q7451 _01947	Q7452 _02276
secF		Protein translocase subunit SecF	10	10	1	5	1004				875	875	875	ASM2963622v1 _02220	GCF_003013635.1_ASM301363v1 _00471	GCF_033128185.1_ASM3312818v1 _02174	GCF_033128265.1_ASM3312826v1 _02128	ASM3312828v1 _02138	GCF_004119355.1_ASM411935v1 _01241	ASM76232v1 _00298	E88.fna_02317	Q7451 _01949	Q7452 _02278
moaA_6		GTP 3',8-cyclase	10	10	1	5	1006				1361	1361	1361	ASM2963622v1 _02222	GCF_003013635.1_ASM301363v1 _00469	GCF_033128185.1_ASM3312818v1 _02176	GCF_033128265.1_ASM3312826v1 _02130	ASM3312828v1 _02140	GCF_004119355.1_ASM411935v1 _01239	ASM76232v1 _00296	E88.fna_02319	Q7451 _01951	Q7452 _02280
group_1964		hypothetical protein	10	10	1	5	1009				377	377	377	ASM2963622v1 _02225	GCF_003013635.1_ASM301363v1 _00466	GCF_033128185.1_ASM3312818v1 _02179	GCF_033128265.1_ASM3312826v1 _02133	ASM3312828v1 _02143	GCF_004119355.1_ASM411935v1 _01236	ASM76232v1 _00293	E88.fna_02322	Q7451 _01954	Q7452 _02283
ruvA		Holliday junction ATP-dependent DNA helicase RuvA	10	10	1	5	1013				593	593	593	ASM2963622v1 _02229	GCF_003013635.1_ASM301363v1 _00462	GCF_033128185.1_ASM3312818v1 _02183	GCF_033128265.1_ASM3312826v1 _02137	ASM3312828v1 _02147	GCF_004119355.1_ASM411935v1 _01232	ASM76232v1 _00289	E88.fna_02326	Q7451 _01958	Q7452 _02287
group_1966		hypothetical protein	10	10	1	5	1014				617	617	617	ASM2963622v1 _02230	GCF_003013635.1_ASM301363v1 _00461	GCF_033128185.1_ASM3312818v1 _02184	GCF_033128265.1_ASM3312826v1 _02138	ASM3312828v1 _02148	GCF_004119355.1_ASM411935v1 _01231	ASM76232v1 _00288	E88.fna_02327	Q7451 _01959	Q7452 _02288
group_1967		hypothetical protein	10	10	1	5	1016				644	644	644	ASM2963622v1 _02232	GCF_003013635.1_ASM301363v1 _00459	GCF_033128185.1_ASM3312818v1 _02186	GCF_033128265.1_ASM3312826v1 _02140	ASM3312828v1 _02150	GCF_004119355.1_ASM411935v1 _01229	ASM76232v1 _00286	E88.fna_02329	Q7451 _01961	Q7452 _02306
mtaD		5-methylthioadenosine/S-adenosylhomocysteine deaminase	10	10	1	5	1023				1289	1289	1289	ASM2963622v1 _02240	GCF_003013635.1_ASM301363v1 _00452	GCF_033128185.1_ASM3312818v1 _02193	GCF_033128265.1_ASM3312826v1 _02147	ASM3312828v1 _02157	GCF_004119355.1_ASM411935v1 _01221	ASM76232v1 _00279	E88.fna_02337	Q7451 _01112	Q7452 _02313
hflX		GTPase HflX	10	10	1	5	1024				1781	1781	1781	ASM2963622v1 _02241	GCF_003013635.1_ASM301363v1 _00451	GCF_033128185.1_ASM3312818v1 _02194	GCF_033128265.1_ASM3312826v1 _02148	ASM3312828v1 _02158	GCF_004119355.1_ASM411935v1 _01220	ASM76232v1 _00278	E88.fna_02338	Q7451 _01113	Q7452 _02314
group_1970		hypothetical protein	10	10	1	5	1025				809	818	810	ASM2963622v1 _02242	GCF_003013635.1_ASM301363v1 _00450	GCF_033128185.1_ASM3312818v1 _02195	GCF_033128265.1_ASM3312826v1 _02149	ASM3312828v1 _02159	GCF_004119355.1_ASM411935v1 _01219	ASM76232v1 _00277	E88.fna_02339	Q7451 _01114	Q7452 _02315
group_1971		hypothetical protein	10	10	1	5	1026				659	659	659	ASM2963622v1 _02243	GCF_003013635.1_ASM301363v1 _00449	GCF_033128185.1_ASM3312818v1 _02196	GCF_033128265.1_ASM3312826v1 _02150	ASM3312828v1 _02160	GCF_004119355.1_ASM411935v1 _01218	ASM76232v1 _00276	E88.fna_02340	Q7451 _01115	Q7452 _02316
yceC		Stress response protein SCP2	10	10	1	5	1029				611	611	611	ASM2963622v1 _02246	GCF_003013635.1_ASM301363v1 _00446	GCF_033128185.1_ASM3312818v1 _02199	GCF_033128265.1_ASM3312826v1 _02153	ASM3312828v1 _02163	GCF_004119355.1_ASM411935v1 _01215	ASM76232v1 _00273	E88.fna_02343	Q7451 _01119	Q7452 _02319
group_1973		hypothetical protein	10	10	1	5	1032				815	815	815	ASM2963622v1 _02249	GCF_003013635.1_ASM301363v1 _00443	GCF_033128185.1_ASM3312818v1 _02202	GCF_033128265.1_ASM3312826v1 _02156	ASM3312828v1 _02166	GCF_004119355.1_ASM411935v1 _01212	ASM76232v1 _00270	E88.fna_02346	Q7451 _01122	Q7452 _02322
pyrE_1		Orotate phosphoribosyltransferase	10	10	1	5	1034				1343	1343	1343	ASM2963622v1 _02251	GCF_003013635.1_ASM301363v1 _00441	GCF_033128185.1_ASM3312818v1 _02204	GCF_033128265.1_ASM3312826v1 _02158	ASM3312828v1 _02168	GCF_004119355.1_ASM411935v1 _01210	ASM76232v1 _00268	E88.fna_02348	Q7451 _01124	Q7452 _02324
group_1975		hypothetical protein	10	10	1	5	1035				1172	1172	1172	ASM2963622v1 _02252	GCF_003013635.1_ASM301363v1 _00440	GCF_033128185.1_ASM3312818v1 _02205	GCF_033128265.1_ASM3312826v1 _02159	ASM3312828v1 _02169	GCF_004119355.1_ASM411935v1 _01209	ASM76232v1 _00267	E88.fna_02349	Q7451 _01125	Q7452 _02325
yrbG		Inner membrane protein YrbG	10	10	1	5	1036				1034	1034	1034	ASM2963622v1 _02253	GCF_003013635.1_ASM301363v1 _00439	GCF_033128185.1_ASM3312818v1 _02206	GCF_033128265.1_ASM3312826v1 _02160	ASM3312828v1 _02170	GCF_004119355.1_ASM411935v1 _01208	ASM76232v1 _00266	E88.fna_02350	Q7451 _01126	Q7452 _02326
hpt_1		Hypoxanthine phosphoribosyltransferase	10	10	1	5	1037				524	524	524	ASM2963622v1 _02254	GCF_003013635.1_ASM301363v1 _00438	GCF_033128185.1_ASM3312818v1 _02208	GCF_033128265.1_ASM3312826v1 _02161	ASM3312828v1 _02171	GCF_004119355.1_ASM411935v1 _01207	ASM76232v1 _00265	E88.fna_02351	Q7451 _01127	Q7452 _02327
gumD		UDP-glucose:undecaprenyl-phosphate glucose-1-phosphate transferase	10	10	1	5	1050				653	653	653	ASM2963622v1 _02267	GCF_003013635.1_ASM301363v1 _00425	GCF_033128185.1_ASM3312818v1 _02221	GCF_033128265.1_ASM3312826v1 _02174	ASM3312828v1 _02184	GCF_004119355.1_ASM411935v1 _01194	ASM76232v1 _00252	E88.fna_02364	Q7451 _01140	Q7452 _02340
group_1979		hypothetical protein	10	10	1	5	1051				1415	1415	1415	ASM2963622v1 _02268	GCF_003013635.1_ASM301363v1 _00424	GCF_033128185.1_ASM3312818v1 _02222	GCF_033128265.1_ASM3312826v1 _02175	ASM3312828v1 _02185	GCF_004119355.1_ASM411935v1 _01193	ASM76232v1 _00251	E88.fna_02365	Q7451 _01141	Q7452 _02341
bshA		N-acetyl-alpha-D-glucosaminyl L-malate synthase	10	10	1	5	1053				1112	1112	1112	ASM2963622v1 _02270	GCF_003013635.1_ASM301363v1 _00422	GCF_033128185.1_ASM3312818v1 _02224	GCF_033128265.1_ASM3312826v1 _02177	ASM3312828v1 _02187	GCF_004119355.1_ASM411935v1 _01191	ASM76232v1 _00249	E88.fna_02367	Q7451 _01143	Q7452 _02343
group_1981		hypothetical protein	10	10	1	5	1054				1244	1244	1244	ASM2963622v1 _02271	GCF_003013635.1_ASM301363v1 _00421	GCF_033128185.1_ASM3312818v1 _02225	GCF_033128265.1_ASM3312826v1 _02178	ASM3312828v1 _02188	GCF_004119355.1_ASM411935v1 _01190	ASM76232v1 _00248	E88.fna_02368	Q7451 _01144	Q7452 _02344
group_1982		hypothetical protein	10	10	1	5	1070				2363	2363	2363	ASM2963622v1 _02287	GCF_003013635.1_ASM301363v1 _00405	GCF_033128185.1_ASM3312818v1 _02241	GCF_033128265.1_ASM3312826v1 _02194	ASM3312828v1 _02204	GCF_004119355.1_ASM411935v1 _01174	ASM76232v1 _00232	E88.fna_02384	Q7451 _01160	Q7452 _02360
aviRb		23S rRNA (uridine(2479)-2'-O)-methyltransferase	10	10	1	5	1074				782	782	782	ASM2963622v1 _02291	GCF_003013635.1_ASM301363v1 _00401	GCF_033128185.1_ASM3312818v1 _02245	GCF_033128265.1_ASM3312826v1 _02198	ASM3312828v1 _02208	GCF_004119355.1_ASM411935v1 _01170	ASM76232v1 _00228	E88.fna_02388	Q7451 _01164	Q7452 _02364
ktrB		Ktr system potassium uptake protein B	10	10	1	5	1076				1346	1346	1346	ASM2963622v1 _02293	GCF_003013635.1_ASM301363v1 _00399	GCF_033128185.1_ASM3312818v1 _02247	GCF_033128265.1_ASM3312826v1 _02200	ASM3312828v1 _02210	GCF_004119355.1_ASM411935v1 _01168	ASM76232v1 _00226	E88.fna_02390	Q7451 _01166	Q7452 _02366
rplT		50S ribosomal protein L20	10	10	1	5	1077				359	359	359	ASM2963622v1 _02294	GCF_003013635.1_ASM301363v1 _00398	GCF_033128185.1_ASM3312818v1 _02248	GCF_033128265.1_ASM3312826v1 _02201	ASM3312828v1 _02211	GCF_004119355.1_ASM411935v1 _01167	ASM76232v1 _00225	E88.fna_02391	Q7451 _01167	Q7452 _02367
infC		Translation initiation factor IF-3	10	10	1	5	1079				494	494	494	ASM2963622v1 _02296	GCF_003013635.1_ASM301363v1 _00396	GCF_033128185.1_ASM3312818v1 _02250	GCF_033128265.1_ASM3312826v1 _02203	ASM3312828v1 _02213	GCF_004119355.1_ASM411935v1 _01165	ASM76232v1 _00223	E88.fna_02393	Q7451 _01169	Q7452 _02369
group_1987		hypothetical protein	10	10	1	5	3767				890	890	890	ASM2963622v1 _02298	GCF_003013635.1_ASM301363v1 _00394	GCF_033128185.1_ASM3312818v1 _02252	GCF_033128265.1_ASM3312826v1 _02205	ASM3312828v1 _02215	GCF_004119355.1_ASM411935v1 _01163	ASM76232v1 _00221	E88.fna_02395	Q7451 _01174	Q7452 _02374
group_1988		hypothetical protein	10	10	1	5	3766				701	719	704	ASM2963622v1 _02299	GCF_003013635.1_ASM301363v1 _00393	GCF_033128185.1_ASM3312818v1 _02253	GCF_033128265.1_ASM3312826v1 _02206	ASM3312828v1 _02216	GCF_004119355.1_ASM411935v1 _01162	ASM76232v1 _00220	E88.fna_02396	Q7451 _01175	Q7452 _02375
hslO		33 kDa chaperonin	10	10	1	5	3759				884	884	884	ASM2963622v1 _02307	GCF_003013635.1_ASM301363v1 _00385	GCF_033128185.1_ASM3312818v1 _02259	GCF_033128265.1_ASM3312826v1 _02214	ASM3312828v1 _02221	GCF_004119355.1_ASM411935v1 _01157	ASM76232v1 _00215	E88.fna_02401	Q7451 _01182	Q7452 _02381
group_1990		Single-stranded DNA-binding protein	10	10	1	5	3753				644	644	644	ASM2963622v1 _02313	GCF_003013635.1_ASM301363v1 _00379	GCF_033128185.1_ASM3312818v1 _02265	GCF_033128265.1_ASM3312826v1 _02220	ASM3312828v1 _02227	GCF_004119355.1_ASM411935v1 _01151	ASM76232v1 _00209	E88.fna_02407	Q7451 _01188	Q7452 _02387
group_1991		hypothetical protein	10	10	1	5	3752				488	488	488	ASM2963622v1 _02314	GCF_003013635.1_ASM301363v1 _00378	GCF_033128185.1_ASM3312818v1 _02266	GCF_033128265.1_ASM3312826v1 _02221	ASM3312828v1 _02228	GCF_004119355.1_ASM411935v1 _01150	ASM76232v1 _00208	E88.fna_02408	Q7451 _01189	Q7452 _02388
fpgS		Folylpolyglutamate synthase	10	10	1	5	3747				1295	1295	1295	ASM2963622v1 _02319	GCF_003013635.1_ASM301363v1 _00373	GCF_033128185.1_ASM3312818v1 _02271	GCF_033128265.1_ASM3312826v1 _02226	ASM3312828v1 _02233	GCF_004119355.1_ASM411935v1 _01145	ASM76232v1 _00203	E88.fna_02413	Q7451 _01194	Q7452 _02393
valS		Valine--tRNA ligase	10	10	1	5	3746				2642	2642	2642	ASM2963622v1 _02320	GCF_003013635.1_ASM301363v1 _00372	GCF_033128185.1_ASM3312818v1 _02272	GCF_033128265.1_ASM3312826v1 _02227	ASM3312828v1 _02234	GCF_004119355.1_ASM411935v1 _01144	ASM76232v1 _00202	E88.fna_02414	Q7451 _01195	Q7452 _02394
fchA		Methenyltetrahydrofolate cyclohydrolase	10	10	1	5	3745				617	617	617	ASM2963622v1 _02321	GCF_003013635.1_ASM301363v1 _00371	GCF_033128185.1_ASM3312818v1 _02273	GCF_033128265.1_ASM3312826v1 _02228	ASM3312828v1 _02235	GCF_004119355.1_ASM411935v1 _01143	ASM76232v1 _00201	E88.fna_02415	Q7451 _01196	Q7452 _02395
group_1996		hypothetical protein	10	10	1	5	3731				3035	3035	3035	ASM2963622v1 _02335	GCF_003013635.1_ASM301363v1 _00357	GCF_033128185.1_ASM3312818v1 _02287	GCF_033128265.1_ASM3312826v1 _02242	ASM3312828v1 _02249	GCF_004119355.1_ASM411935v1 _01129	ASM76232v1 _00187	E88.fna_02429	Q7451 _01204	Q7452 _02408
hutI_3		Imidazolonepropionase	10	10	1	5	3730				1259	1259	1259	ASM2963622v1 _02336	GCF_003013635.1_ASM301363v1 _00356	GCF_033128185.1_ASM3312818v1 _02288	GCF_033128265.1_ASM3312826v1 _02243	ASM3312828v1 _02250	GCF_004119355.1_ASM411935v1 _01128	ASM76232v1 _00186	E88.fna_02430	Q7451 _01205	Q7452 _02409
atoC		Regulatory protein AtoC	10	10	1	5	3728				1355	1355	1355	ASM2963622v1 _02338	GCF_003013635.1_ASM301363v1 _00354	GCF_033128185.1_ASM3312818v1 _02290	GCF_033128265.1_ASM3312826v1 _02245	ASM3312828v1 _02252	GCF_004119355.1_ASM411935v1 _01126	ASM76232v1 _00184	E88.fna_02432	Q7451 _01207	Q7452 _02411
xylB		Xylulose kinase	10	10	1	5	3724				4295	4295	4295	ASM2963622v1 _02342	GCF_003013635.1_ASM301363v1 _00350	GCF_033128185.1_ASM3312818v1 _02295	GCF_033128265.1_ASM3312826v1 _02249	ASM3312828v1 _02255	GCF_004119355.1_ASM411935v1 _01122	ASM76232v1 _00180	E88.fna_02435	Q7451 _01211	Q7452 _02415
atpE_3		V-type proton ATPase subunit E	10	10	1	5	3720				593	593	593	ASM2963622v1 _02346	GCF_003013635.1_ASM301363v1 _00346	GCF_033128185.1_ASM3312818v1 _02299	GCF_033128265.1_ASM3312826v1 _02253	ASM3312828v1 _02259	GCF_004119355.1_ASM411935v1 _01118	ASM76232v1 _00176	E88.fna_02439	Q7451 _01215	Q7452 _02419
atpF		V-type ATP synthase subunit F	10	10	1	5	3719				308	308	308	ASM2963622v1 _02347	GCF_003013635.1_ASM301363v1 _00345	GCF_033128185.1_ASM3312818v1 _02300	GCF_033128265.1_ASM3312826v1 _02254	ASM3312828v1 _02260	GCF_004119355.1_ASM411935v1 _01117	ASM76232v1 _00175	E88.fna_02440	Q7451 _01216	Q7452 _02420
group_2002		hypothetical protein	10	10	1	5	3714				323	323	323	ASM2963622v1 _02351	GCF_003013635.1_ASM301363v1 _00341	GCF_033128185.1_ASM3312818v1 _02304	GCF_033128265.1_ASM3312826v1 _02258	ASM3312828v1 _02266	GCF_004119355.1_ASM411935v1 _01113	ASM76232v1 _00171	E88.fna_02444	Q7451 _01220	Q7452 _02424
group_2003		hypothetical protein	10	10	1	5	3713				824	824	824	ASM2963622v1 _02352	GCF_003013635.1_ASM301363v1 _00340	GCF_033128185.1_ASM3312818v1 _02305	GCF_033128265.1_ASM3312826v1 _02259	ASM3312828v1 _02267	GCF_004119355.1_ASM411935v1 _01112	ASM76232v1 _00170	E88.fna_02445	Q7451 _01221	Q7452 _02425
yrrB		TPR repeat-containing protein YrrB	10	10	1	5	3712				353	359	357	ASM2963622v1 _02353	GCF_003013635.1_ASM301363v1 _00339	GCF_033128185.1_ASM3312818v1 _02306	GCF_033128265.1_ASM3312826v1 _02260	ASM3312828v1 _02268	GCF_004119355.1_ASM411935v1 _01111	ASM76232v1 _00169	E88.fna_02446	Q7451 _01222	Q7452 _02426
group_2005		hypothetical protein	10	10	1	5	3711				1175	1175	1175	ASM2963622v1 _02354	GCF_003013635.1_ASM301363v1 _00338	GCF_033128185.1_ASM3312818v1 _02307	GCF_033128265.1_ASM3312826v1 _02261	ASM3312828v1 _02269	GCF_004119355.1_ASM411935v1 _01110	ASM76232v1 _00168	E88.fna_02447	Q7451 _01223	Q7452 _02427
recX		Regulatory protein RecX	10	10	1	5	3710				650	650	650	ASM2963622v1 _02355	GCF_003013635.1_ASM301363v1 _00337	GCF_033128185.1_ASM3312818v1 _02308	GCF_033128265.1_ASM3312826v1 _02262	ASM3312828v1 _02270	GCF_004119355.1_ASM411935v1 _01109	ASM76232v1 _00167	E88.fna_02448	Q7451 _01224	Q7452 _02428
group_2007		hypothetical protein	10	10	1	5	3708				497	524	518	ASM2963622v1 _02357	GCF_003013635.1_ASM301363v1 _00335	GCF_033128185.1_ASM3312818v1 _02310	GCF_033128265.1_ASM3312826v1 _02264	ASM3312828v1 _02272	GCF_004119355.1_ASM411935v1 _01107	ASM76232v1 _00165	E88.fna_02450	Q7451 _01226	Q7452 _02430
group_2008		hypothetical protein	10	10	1	5	3707				881	881	881	ASM2963622v1 _02358	GCF_003013635.1_ASM301363v1 _00334	GCF_033128185.1_ASM3312818v1 _02311	GCF_033128265.1_ASM3312826v1 _02265	ASM3312828v1 _02273	GCF_004119355.1_ASM411935v1 _01106	ASM76232v1 _00164	E88.fna_02451	Q7451 _01227	Q7452 _02431
rbsA_2		Ribose import ATP-binding protein RbsA	10	10	1	5	3699				1517	1517	1517	ASM2963622v1 _02366	GCF_003013635.1_ASM301363v1 _00326	GCF_033128185.1_ASM3312818v1 _02319	GCF_033128265.1_ASM3312826v1 _02273	ASM3312828v1 _02281	GCF_004119355.1_ASM411935v1 _01098	ASM76232v1 _00156	E88.fna_02459	Q7451 _01235	Q7452 _02439
rbsK_2		Ribokinase	10	10	1	5	3697				929	929	929	ASM2963622v1 _02368	GCF_003013635.1_ASM301363v1 _00324	GCF_033128185.1_ASM3312818v1 _02321	GCF_033128265.1_ASM3312826v1 _02275	ASM3312828v1 _02283	GCF_004119355.1_ASM411935v1 _01096	ASM76232v1 _00154	E88.fna_02461	Q7451 _01237	Q7452 _02441
group_2011		hypothetical protein	10	10	1	5	3696				611	611	611	ASM2963622v1 _02369	GCF_003013635.1_ASM301363v1 _00323	GCF_033128185.1_ASM3312818v1 _02322	GCF_033128265.1_ASM3312826v1 _02276	ASM3312828v1 _02284	GCF_004119355.1_ASM411935v1 _01095	ASM76232v1 _00153	E88.fna_02462	Q7451 _01238	Q7452 _02442
group_2012		Putative metallophosphoesterase MG207	10	10	1	5	3695				497	497	497	ASM2963622v1 _02370	GCF_003013635.1_ASM301363v1 _00322	GCF_033128185.1_ASM3312818v1 _02323	GCF_033128265.1_ASM3312826v1 _02277	ASM3312828v1 _02285	GCF_004119355.1_ASM411935v1 _01094	ASM76232v1 _00152	E88.fna_02463	Q7451 _01239	Q7452 _02443
yclM		Aspartokinase 3	10	10	1	5	3692				1319	1319	1319	ASM2963622v1 _02372	GCF_003013635.1_ASM301363v1 _00320	GCF_033128185.1_ASM3312818v1 _02325	GCF_033128265.1_ASM3312826v1 _02279	ASM3312828v1 _02288	GCF_004119355.1_ASM411935v1 _01092	ASM76232v1 _00150	E88.fna_02465	Q7451 _01241	Q7452 _02445
thrC_2		Threonine synthase	10	10	1	5	3690				1484	1484	1484	ASM2963622v1 _02374	GCF_003013635.1_ASM301363v1 _00318	GCF_033128185.1_ASM3312818v1 _02327	GCF_033128265.1_ASM3312826v1 _02281	ASM3312828v1 _02290	GCF_004119355.1_ASM411935v1 _01090	ASM76232v1 _00148	E88.fna_02467	Q7451 _01243	Q7452 _02447
group_2015		Bacteriohemerythrin	10	10	1	5	3689				413	413	413	ASM2963622v1 _02375	GCF_003013635.1_ASM301363v1 _00317	GCF_033128185.1_ASM3312818v1 _02328	GCF_033128265.1_ASM3312826v1 _02282	ASM3312828v1 _02291	GCF_004119355.1_ASM411935v1 _01089	ASM76232v1 _00147	E88.fna_02468	Q7451 _01244	Q7452 _02448
znuC		High-affinity zinc uptake system ATP-binding protein ZnuC	10	10	1	5	3686				659	659	659	ASM2963622v1 _02378	GCF_003013635.1_ASM301363v1 _00314	GCF_033128185.1_ASM3312818v1 _02331	GCF_033128265.1_ASM3312826v1 _02285	ASM3312828v1 _02294	GCF_004119355.1_ASM411935v1 _01086	ASM76232v1 _00144	E88.fna_02471	Q7451 _01247	Q7452 _02451
perR_2		Transcriptional regulator PerR	10	10	1	5	3684				422	422	422	ASM2963622v1 _02380	GCF_003013635.1_ASM301363v1 _00312	GCF_033128185.1_ASM3312818v1 _02333	GCF_033128265.1_ASM3312826v1 _02287	ASM3312828v1 _02296	GCF_004119355.1_ASM411935v1 _01084	ASM76232v1 _00142	E88.fna_02473	Q7451 _01249	Q7452 _02453
group_2018		hypothetical protein	10	10	1	5	3683				1226	1226	1226	ASM2963622v1 _02381	GCF_003013635.1_ASM301363v1 _00311	GCF_033128185.1_ASM3312818v1 _02334	GCF_033128265.1_ASM3312826v1 _02288	ASM3312828v1 _02297	GCF_004119355.1_ASM411935v1 _01083	ASM76232v1 _00141	E88.fna_02474	Q7451 _01250	Q7452 _02454
group_2019		hypothetical protein	10	10	1	5	3682				347	347	347	ASM2963622v1 _02382	GCF_003013635.1_ASM301363v1 _00310	GCF_033128185.1_ASM3312818v1 _02335	GCF_033128265.1_ASM3312826v1 _02289	ASM3312828v1 _02298	GCF_004119355.1_ASM411935v1 _01082	ASM76232v1 _00140	E88.fna_02475	Q7451 _01251	Q7452 _02455
group_2020		hypothetical protein	10	10	1	5	3680				437	443	441	ASM2963622v1 _02384	GCF_003013635.1_ASM301363v1 _00308	GCF_033128185.1_ASM3312818v1 _02337	GCF_033128265.1_ASM3312826v1 _02291	ASM3312828v1 _02300	GCF_004119355.1_ASM411935v1 _01080	ASM76232v1 _00138	E88.fna_02477	Q7451 _01253	Q7452 _02457
group_2021		hypothetical protein	10	10	1	5	3672				779	794	782	ASM2963622v1 _02392	GCF_003013635.1_ASM301363v1 _00300	GCF_033128185.1_ASM3312818v1 _02345	GCF_033128265.1_ASM3312826v1 _02299	ASM3312828v1 _02308	GCF_004119355.1_ASM411935v1 _01072	ASM76232v1 _00130	E88.fna_02485	Q7451 _01261	Q7452 _02465
pyrK_3		Dihydroorotate dehydrogenase B (NAD(+)), electron transfer subunit	10	10	1	5	3669				728	728	728	ASM2963622v1 _02395	GCF_003013635.1_ASM301363v1 _00297	GCF_033128185.1_ASM3312818v1 _02348	GCF_033128265.1_ASM3312826v1 _02302	ASM3312828v1 _02311	GCF_004119355.1_ASM411935v1 _01069	ASM76232v1 _00127	E88.fna_02488	Q7451 _01264	Q7452 _02468
pyrF		Orotidine 5'-phosphate decarboxylase	10	10	1	5	3668				866	866	866	ASM2963622v1 _02396	GCF_003013635.1_ASM301363v1 _00296	GCF_033128185.1_ASM3312818v1 _02349	GCF_033128265.1_ASM3312826v1 _02303	ASM3312828v1 _02312	GCF_004119355.1_ASM411935v1 _01068	ASM76232v1 _00126	E88.fna_02489	Q7451 _01265	Q7452 _02469
pyrC_3		Dihydroorotase	10	10	1	5	3667				1190	1199	1191	ASM2963622v1 _02397	GCF_003013635.1_ASM301363v1 _00295	GCF_033128185.1_ASM3312818v1 _02350	GCF_033128265.1_ASM3312826v1 _02304	ASM3312828v1 _02313	GCF_004119355.1_ASM411935v1 _01067	ASM76232v1 _00125	E88.fna_02490	Q7451 _01266	Q7452 _02470
group_2025		dITP/XTP pyrophosphatase	10	10	1	5	2483				605	605	605	ASM2963622v1 _02424	GCF_003013635.1_ASM301363v1 _02407	GCF_033128185.1_ASM3312818v1 _02456	GCF_033128265.1_ASM3312826v1 _02394	ASM3312828v1 _02341	GCF_004119355.1_ASM411935v1 _01051	ASM76232v1 _02799	E88.fna_02506	Q7451 _02594	Q7452 _02485
ligA		DNA ligase	10	10	1	5	2491				2006	2006	2006	ASM2963622v1 _02431	GCF_003013635.1_ASM301363v1 _02400	GCF_033128185.1_ASM3312818v1 _02463	GCF_033128265.1_ASM3312826v1 _02402	ASM3312828v1 _02349	GCF_004119355.1_ASM411935v1 _01044	ASM76232v1 _02792	E88.fna_02513	Q7451 _02602	Q7452 _02493
trpR		Trp operon repressor	10	10	1	5	2495				302	302	302	ASM2963622v1 _02435	GCF_003013635.1_ASM301363v1 _02396	GCF_033128185.1_ASM3312818v1 _02467	GCF_033128265.1_ASM3312826v1 _02406	ASM3312828v1 _02353	GCF_004119355.1_ASM411935v1 _01040	ASM76232v1 _02788	E88.fna_02517	Q7451 _02606	Q7452 _02497
group_2028		hypothetical protein	10	10	1	5	2498				2021	2021	2021	ASM2963622v1 _02438	GCF_003013635.1_ASM301363v1 _02393	GCF_033128185.1_ASM3312818v1 _02470	GCF_033128265.1_ASM3312826v1 _02409	ASM3312828v1 _02356	GCF_004119355.1_ASM411935v1 _01037	ASM76232v1 _02785	E88.fna_02520	Q7451 _02609	Q7452 _02500
group_2031		hypothetical protein	10	10	1	5	2511				638	638	638	ASM2963622v1 _02451	GCF_003013635.1_ASM301363v1 _02380	GCF_033128185.1_ASM3312818v1 _02483	GCF_033128265.1_ASM3312826v1 _02422	ASM3312828v1 _02378	GCF_004119355.1_ASM411935v1 _01024	ASM76232v1 _02817	E88.fna_02533	Q7451 _02619	Q7452 _02527
group_2032		hypothetical protein	10	10	1	5	2512				725	725	725	ASM2963622v1 _02452	GCF_003013635.1_ASM301363v1 _02379	GCF_033128185.1_ASM3312818v1 _02484	GCF_033128265.1_ASM3312826v1 _02423	ASM3312828v1 _02379	GCF_004119355.1_ASM411935v1 _01023	ASM76232v1 _02818	E88.fna_02534	Q7451 _02620	Q7452 _02528
rsxB_5		Ion-translocating oxidoreductase complex subunit B	10	10	1	5	2513				1484	1484	1484	ASM2963622v1 _02453	GCF_003013635.1_ASM301363v1 _02378	GCF_033128185.1_ASM3312818v1 _02485	GCF_033128265.1_ASM3312826v1 _02424	ASM3312828v1 _02380	GCF_004119355.1_ASM411935v1 _01022	ASM76232v1 _02819	E88.fna_02535	Q7451 _02621	Q7452 _02529
nth_2		Endonuclease III	10	10	1	5	2514				920	920	920	ASM2963622v1 _02454	GCF_003013635.1_ASM301363v1 _02377	GCF_033128185.1_ASM3312818v1 _02486	GCF_033128265.1_ASM3312826v1 _02425	ASM3312828v1 _02381	GCF_004119355.1_ASM411935v1 _01021	ASM76232v1 _02820	E88.fna_02536	Q7451 _02622	Q7452 _02530
yheS		putative ABC transporter ATP-binding protein YheS	10	10	1	5	2859				1913	1913	1913	ASM2963622v1 _02464	GCF_003013635.1_ASM301363v1 _01044	GCF_033128185.1_ASM3312818v1 _02496	GCF_033128265.1_ASM3312826v1 _02435	ASM3312828v1 _02391	GCF_004119355.1_ASM411935v1 _02544	ASM76232v1 _01676	E88.fna_02546	Q7451 _01273	Q7452 _02539
tsaD		tRNA N6-adenosine threonylcarbamoyltransferase	10	10	1	5	2856				1022	1022	1022	ASM2963622v1 _02467	GCF_003013635.1_ASM301363v1 _01047	GCF_033128185.1_ASM3312818v1 _02499	GCF_033128265.1_ASM3312826v1 _02438	ASM3312828v1 _02394	GCF_004119355.1_ASM411935v1 _02541	ASM76232v1 _01673	E88.fna_02549	Q7451 _01276	Q7452 _02542
group_2037		Ferredoxin--NADP reductase	10	10	1	5	2853				1265	1265	1265	ASM2963622v1 _02470	GCF_003013635.1_ASM301363v1 _01050	GCF_033128185.1_ASM3312818v1 _02502	GCF_033128265.1_ASM3312826v1 _02441	ASM3312828v1 _02397	GCF_004119355.1_ASM411935v1 _02538	ASM76232v1 _01670	E88.fna_02552	Q7451 _01279	Q7452 _02545
tsaE		tRNA threonylcarbamoyladenosine biosynthesis protein TsaE	10	10	1	5	2848				458	491	464	ASM2963622v1 _02476	GCF_003013635.1_ASM301363v1 _01057	GCF_033128185.1_ASM3312818v1 _02508	GCF_033128265.1_ASM3312826v1 _02447	ASM3312828v1 _02403	GCF_004119355.1_ASM411935v1 _02528	ASM76232v1 _01664	E88.fna_02562	Q7451 _01285	Q7452 _02551
tsaB		tRNA threonylcarbamoyladenosine biosynthesis protein TsaB	10	10	1	5	2847				713	713	713	ASM2963622v1 _02477	GCF_003013635.1_ASM301363v1 _01058	GCF_033128185.1_ASM3312818v1 _02509	GCF_033128265.1_ASM3312826v1 _02448	ASM3312828v1 _02404	GCF_004119355.1_ASM411935v1 _02527	ASM76232v1 _01663	E88.fna_02563	Q7451 _01286	Q7452 _02552
group_2040		hypothetical protein	10	10	1	5	2844				422	422	422	ASM2963622v1 _02480	GCF_003013635.1_ASM301363v1 _01061	GCF_033128185.1_ASM3312818v1 _02512	GCF_033128265.1_ASM3312826v1 _02451	ASM3312828v1 _02407	GCF_004119355.1_ASM411935v1 _02524	ASM76232v1 _01660	E88.fna_02566	Q7451 _01289	Q7452 _02555
gerBC_2		Spore germination protein B3	10	10	1	5	2843				1112	1112	1112	ASM2963622v1 _02481	GCF_003013635.1_ASM301363v1 _01062	GCF_033128185.1_ASM3312818v1 _02513	GCF_033128265.1_ASM3312826v1 _02452	ASM3312828v1 _02408	GCF_004119355.1_ASM411935v1 _02523	ASM76232v1 _01659	E88.fna_02567	Q7451 _01290	Q7452 _02556
gerBA_4		Spore germination protein B1	10	10	1	5	2842				1412	1412	1412	ASM2963622v1 _02482	GCF_003013635.1_ASM301363v1 _01063	GCF_033128185.1_ASM3312818v1 _02514	GCF_033128265.1_ASM3312826v1 _02453	ASM3312828v1 _02409	GCF_004119355.1_ASM411935v1 _02522	ASM76232v1 _01658	E88.fna_02568	Q7451 _01291	Q7452 _02557
trpS		Tryptophan--tRNA ligase	10	10	1	5	2836				1001	1001	1001	ASM2963622v1 _02488	GCF_003013635.1_ASM301363v1 _01068	GCF_033128185.1_ASM3312818v1 _02520	GCF_033128265.1_ASM3312826v1 _02459	ASM3312828v1 _02415	GCF_004119355.1_ASM411935v1 _02517	ASM76232v1 _01653	E88.fna_02573	Q7451 _01297	Q7452 _02563
dfx		Desulfoferrodoxin	10	10	1	5	2835				374	374	374	ASM2963622v1 _02489	GCF_003013635.1_ASM301363v1 _01069	GCF_033128185.1_ASM3312818v1 _02521	GCF_033128265.1_ASM3312826v1 _02460	ASM3312828v1 _02416	GCF_004119355.1_ASM411935v1 _02516	ASM76232v1 _01652	E88.fna_02574	Q7451 _01298	Q7452 _02564
group_2045		hypothetical protein	10	10	1	5	2834				260	260	260	ASM2963622v1 _02490	GCF_003013635.1_ASM301363v1 _01070	GCF_033128185.1_ASM3312818v1 _02522	GCF_033128265.1_ASM3312826v1 _02461	ASM3312828v1 _02417	GCF_004119355.1_ASM411935v1 _02515	ASM76232v1 _01651	E88.fna_02575	Q7451 _01299	Q7452 _02565
apeB		putative M18 family aminopeptidase 2	10	10	1	5	2831				1292	1292	1292	ASM2963622v1 _02494	GCF_003013635.1_ASM301363v1 _01073	GCF_033128185.1_ASM3312818v1 _02525	GCF_033128265.1_ASM3312826v1 _02464	ASM3312828v1 _02420	GCF_004119355.1_ASM411935v1 _02512	ASM76232v1 _01648	E88.fna_02578	Q7451 _01302	Q7452 _02568
recD2_3		ATP-dependent RecD-like DNA helicase	10	10	1	5	2829				1088	1088	1088	ASM2963622v1 _02496	GCF_003013635.1_ASM301363v1 _01075	GCF_033128185.1_ASM3312818v1 _02527	GCF_033128265.1_ASM3312826v1 _02466	ASM3312828v1 _02422	GCF_004119355.1_ASM411935v1 _02510	ASM76232v1 _01646	E88.fna_02580	Q7451 _01304	Q7452 _02570
helD		DNA helicase IV	10	10	1	5	2828				2132	2132	2132	ASM2963622v1 _02497	GCF_003013635.1_ASM301363v1 _01076	GCF_033128185.1_ASM3312818v1 _02528	GCF_033128265.1_ASM3312826v1 _02467	ASM3312828v1 _02423	GCF_004119355.1_ASM411935v1 _02509	ASM76232v1 _01645	E88.fna_02581	Q7451 _01305	Q7452 _02571
ftsH4		ATP-dependent zinc metalloprotease FtsH 4	10	10	1	5	2827				1874	1874	1874	ASM2963622v1 _02498	GCF_003013635.1_ASM301363v1 _01077	GCF_033128185.1_ASM3312818v1 _02529	GCF_033128265.1_ASM3312826v1 _02468	ASM3312828v1 _02424	GCF_004119355.1_ASM411935v1 _02508	ASM76232v1 _01644	E88.fna_02582	Q7451 _01306	Q7452 _02572
group_2050		hypothetical protein	10	10	1	5	2823				1397	1397	1397	ASM2963622v1 _02502	GCF_003013635.1_ASM301363v1 _01081	GCF_033128185.1_ASM3312818v1 _02533	GCF_033128265.1_ASM3312826v1 _02472	ASM3312828v1 _02428	GCF_004119355.1_ASM411935v1 _02504	ASM76232v1 _01640	E88.fna_02586	Q7451 _01310	Q7452 _02576
citD_1		Citrate lyase acyl carrier protein	10	10	1	5	2820				284	284	284	ASM2963622v1 _02505	GCF_003013635.1_ASM301363v1 _01084	GCF_033128185.1_ASM3312818v1 _02536	GCF_033128265.1_ASM3312826v1 _02475	ASM3312828v1 _02431	GCF_004119355.1_ASM411935v1 _02501	ASM76232v1 _01637	E88.fna_02589	Q7451 _01313	Q7452 _02579
cutS		Carbon monoxide dehydrogenase small chain	10	10	1	5	2813				476	476	476	ASM2963622v1 _02512	GCF_003013635.1_ASM301363v1 _01091	GCF_033128185.1_ASM3312818v1 _02544	GCF_033128265.1_ASM3312826v1 _02482	ASM3312828v1 _02438	GCF_004119355.1_ASM411935v1 _02494	ASM76232v1 _01630	E88.fna_02596	Q7451 _01320	Q7452 _02586
hcrA		4-hydroxybenzoyl-CoA reductase subunit alpha	10	10	1	5	2811				2345	2345	2345	ASM2963622v1 _02514	GCF_003013635.1_ASM301363v1 _01093	GCF_033128185.1_ASM3312818v1 _02546	GCF_033128265.1_ASM3312826v1 _02484	ASM3312828v1 _02440	GCF_004119355.1_ASM411935v1 _02492	ASM76232v1 _01628	E88.fna_02598	Q7451 _01322	Q7452 _02588
ydfK		putative membrane protein YdfK	10	10	1	5	2765				701	701	701	ASM2963622v1 _02525	GCF_003013635.1_ASM301363v1 _01109	GCF_033128185.1_ASM3312818v1 _02552	GCF_033128265.1_ASM3312826v1 _02489	ASM3312828v1 _02445	GCF_004119355.1_ASM411935v1 _02487	ASM76232v1 _01623	E88.fna_02603	Q7451 _01330	Q7452 _02596
asrC_2		Anaerobic sulfite reductase subunit C	10	10	1	5	2764				950	950	950	ASM2963622v1 _02526	GCF_003013635.1_ASM301363v1 _01110	GCF_033128185.1_ASM3312818v1 _02553	GCF_033128265.1_ASM3312826v1 _02490	ASM3312828v1 _02446	GCF_004119355.1_ASM411935v1 _02486	ASM76232v1 _01622	E88.fna_02604	Q7451 _01331	Q7452 _02597
asrB		Anaerobic sulfite reductase subunit B	10	10	1	5	2763				794	794	794	ASM2963622v1 _02527	GCF_003013635.1_ASM301363v1 _01111	GCF_033128185.1_ASM3312818v1 _02554	GCF_033128265.1_ASM3312826v1 _02491	ASM3312828v1 _02447	GCF_004119355.1_ASM411935v1 _02485	ASM76232v1 _01621	E88.fna_02605	Q7451 _01332	Q7452 _02598
nirC		Nitrite transporter NirC	10	10	1	5	2761				770	770	770	ASM2963622v1 _02529	GCF_003013635.1_ASM301363v1 _01113	GCF_033128185.1_ASM3312818v1 _02556	GCF_033128265.1_ASM3312826v1 _02493	ASM3312828v1 _02449	GCF_004119355.1_ASM411935v1 _02483	ASM76232v1 _01619	E88.fna_02607	Q7451 _01334	Q7452 _02600
pfkA		ATP-dependent 6-phosphofructokinase	10	10	1	5	2758				959	959	959	ASM2963622v1 _02532	GCF_003013635.1_ASM301363v1 _01116	GCF_033128185.1_ASM3312818v1 _02559	GCF_033128265.1_ASM3312826v1 _02496	ASM3312828v1 _02452	GCF_004119355.1_ASM411935v1 _02480	ASM76232v1 _01616	E88.fna_02610	Q7451 _01337	Q7452 _02603
dnaE		DNA polymerase III subunit alpha	10	10	1	5	2757				3491	3491	3491	ASM2963622v1 _02533	GCF_003013635.1_ASM301363v1 _01117	GCF_033128185.1_ASM3312818v1 _02560	GCF_033128265.1_ASM3312826v1 _02497	ASM3312828v1 _02453	GCF_004119355.1_ASM411935v1 _02479	ASM76232v1 _01615	E88.fna_02611	Q7451 _01338	Q7452 _02604
murB		UDP-N-acetylenolpyruvoylglucosamine reductase	10	10	1	5	2752				923	923	923	ASM2963622v1 _02538	GCF_003013635.1_ASM301363v1 _01122	GCF_033128185.1_ASM3312818v1 _02565	GCF_033128265.1_ASM3312826v1 _02502	ASM3312828v1 _02458	GCF_004119355.1_ASM411935v1 _02474	ASM76232v1 _01610	E88.fna_02616	Q7451 _01343	Q7452 _02609
uvrC		UvrABC system protein C	10	10	1	5	2751				1868	1871	1868	ASM2963622v1 _02539	GCF_003013635.1_ASM301363v1 _01123	GCF_033128185.1_ASM3312818v1 _02566	GCF_033128265.1_ASM3312826v1 _02503	ASM3312828v1 _02459	GCF_004119355.1_ASM411935v1 _02473	ASM76232v1 _01609	E88.fna_02617	Q7451 _01344	Q7452 _02610
group_2065		hypothetical protein	10	10	1	5	2750				608	608	608	ASM2963622v1 _02540	GCF_003013635.1_ASM301363v1 _01124	GCF_033128185.1_ASM3312818v1 _02567	GCF_033128265.1_ASM3312826v1 _02504	ASM3312828v1 _02460	GCF_004119355.1_ASM411935v1 _02472	ASM76232v1 _01608	E88.fna_02618	Q7451 _01345	Q7452 _02611
yhaM_2		3'-5' exoribonuclease YhaM	10	10	1	5	2749				896	896	896	ASM2963622v1 _02541	GCF_003013635.1_ASM301363v1 _01125	GCF_033128185.1_ASM3312818v1 _02568	GCF_033128265.1_ASM3312826v1 _02505	ASM3312828v1 _02461	GCF_004119355.1_ASM411935v1 _02471	ASM76232v1 _01607	E88.fna_02619	Q7451 _01346	Q7452 _02612
fhaB		FHA domain-containing protein FhaB	10	10	1	5	2746				434	434	434	ASM2963622v1 _02544	GCF_003013635.1_ASM301363v1 _01128	GCF_033128185.1_ASM3312818v1 _02571	GCF_033128265.1_ASM3312826v1 _02508	ASM3312828v1 _02464	GCF_004119355.1_ASM411935v1 _02468	ASM76232v1 _01604	E88.fna_02622	Q7451 _01349	Q7452 _02615
group_2068		hypothetical protein	10	10	1	5	2743				1310	1310	1310	ASM2963622v1 _02547	GCF_003013635.1_ASM301363v1 _01131	GCF_033128185.1_ASM3312818v1 _02574	GCF_033128265.1_ASM3312826v1 _02511	ASM3312828v1 _02467	GCF_004119355.1_ASM411935v1 _02465	ASM76232v1 _01601	E88.fna_02625	Q7451 _01352	Q7452 _02618
group_2069		hypothetical protein	10	10	1	5	2739				854	854	854	ASM2963622v1 _02551	GCF_003013635.1_ASM301363v1 _01135	GCF_033128185.1_ASM3312818v1 _02578	GCF_033128265.1_ASM3312826v1 _02515	ASM3312828v1 _02471	GCF_004119355.1_ASM411935v1 _02461	ASM76232v1 _01597	E88.fna_02629	Q7451 _01356	Q7452 _02622
alr1		Alanine racemase 1	10	10	1	5	2736				1163	1163	1163	ASM2963622v1 _02554	GCF_003013635.1_ASM301363v1 _01138	GCF_033128185.1_ASM3312818v1 _02581	GCF_033128265.1_ASM3312826v1 _02518	ASM3312828v1 _02474	GCF_004119355.1_ASM411935v1 _02458	ASM76232v1 _01594	E88.fna_02632	Q7451 _01359	Q7452 _02625
group_2071		hypothetical protein	10	10	1	5	2735				608	608	608	ASM2963622v1 _02555	GCF_003013635.1_ASM301363v1 _01139	GCF_033128185.1_ASM3312818v1 _02582	GCF_033128265.1_ASM3312826v1 _02519	ASM3312828v1 _02475	GCF_004119355.1_ASM411935v1 _02457	ASM76232v1 _01593	E88.fna_02633	Q7451 _01360	Q7452 _02626
nnr		Bifunctional NAD(P)H-hydrate repair enzyme Nnr	10	10	1	5	2734				1502	1502	1502	ASM2963622v1 _02556	GCF_003013635.1_ASM301363v1 _01140	GCF_033128185.1_ASM3312818v1 _02583	GCF_033128265.1_ASM3312826v1 _02520	ASM3312828v1 _02476	GCF_004119355.1_ASM411935v1 _02456	ASM76232v1 _01592	E88.fna_02634	Q7451 _01361	Q7452 _02627
acpS		Holo-[acyl-carrier-protein] synthase	10	10	1	5	2733				380	380	380	ASM2963622v1 _02557	GCF_003013635.1_ASM301363v1 _01141	GCF_033128185.1_ASM3312818v1 _02584	GCF_033128265.1_ASM3312826v1 _02521	ASM3312828v1 _02477	GCF_004119355.1_ASM411935v1 _02455	ASM76232v1 _01591	E88.fna_02635	Q7451 _01362	Q7452 _02628
group_2074		hypothetical protein	10	10	1	5	2732				353	353	353	ASM2963622v1 _02558	GCF_003013635.1_ASM301363v1 _01142	GCF_033128185.1_ASM3312818v1 _02585	GCF_033128265.1_ASM3312826v1 _02522	ASM3312828v1 _02478	GCF_004119355.1_ASM411935v1 _02454	ASM76232v1 _01590	E88.fna_02636	Q7451 _01363	Q7452 _02629
nasD		Nitrite reductase [NAD(P)H]	10	10	1	5	2729				1301	1301	1301	ASM2963622v1 _02561	GCF_003013635.1_ASM301363v1 _01145	GCF_033128185.1_ASM3312818v1 _02588	GCF_033128265.1_ASM3312826v1 _02525	ASM3312828v1 _02481	GCF_004119355.1_ASM411935v1 _02451	ASM76232v1 _01587	E88.fna_02639	Q7451 _01366	Q7452 _02632
group_2076		hypothetical protein	10	10	1	5	2727				122	122	122	ASM2963622v1 _02563	GCF_003013635.1_ASM301363v1 _01147	GCF_033128185.1_ASM3312818v1 _02590	GCF_033128265.1_ASM3312826v1 _02527	ASM3312828v1 _02483	GCF_004119355.1_ASM411935v1 _02449	ASM76232v1 _01585	E88.fna_02641	Q7451 _01368	Q7452 _02634
nrdR_2		Transcriptional repressor NrdR	10	10	1	5	2726				269	269	269	ASM2963622v1 _02564	GCF_003013635.1_ASM301363v1 _01148	GCF_033128185.1_ASM3312818v1 _02591	GCF_033128265.1_ASM3312826v1 _02528	ASM3312828v1 _02484	GCF_004119355.1_ASM411935v1 _02448	ASM76232v1 _01584	E88.fna_02642	Q7451 _01369	Q7452 _02635
aldH1		4,4'-diaponeurosporen-aldehyde dehydrogenase	10	10	1	5	2725				1364	1364	1364	ASM2963622v1 _02565	GCF_003013635.1_ASM301363v1 _01149	GCF_033128185.1_ASM3312818v1 _02592	GCF_033128265.1_ASM3312826v1 _02529	ASM3312828v1 _02485	GCF_004119355.1_ASM411935v1 _02447	ASM76232v1 _01583	E88.fna_02643	Q7451 _01370	Q7452 _02636
arcC1		Carbamate kinase 1	10	10	1	5	2724				947	947	947	ASM2963622v1 _02566	GCF_003013635.1_ASM301363v1 _01150	GCF_033128185.1_ASM3312818v1 _02593	GCF_033128265.1_ASM3312826v1 _02530	ASM3312828v1 _02486	GCF_004119355.1_ASM411935v1 _02446	ASM76232v1 _01582	E88.fna_02644	Q7451 _01371	Q7452 _02637
porD		Pyruvate synthase subunit PorD	10	10	1	5	2721				299	305	302	ASM2963622v1 _02569	GCF_003013635.1_ASM301363v1 _01153	GCF_033128185.1_ASM3312818v1 _02596	GCF_033128265.1_ASM3312826v1 _02533	ASM3312828v1 _02489	GCF_004119355.1_ASM411935v1 _02443	ASM76232v1 _01579	E88.fna_02647	Q7451 _01374	Q7452 _02640
porC		Pyruvate synthase subunit PorC	10	10	1	5	2720				584	584	584	ASM2963622v1 _02570	GCF_003013635.1_ASM301363v1 _01154	GCF_033128185.1_ASM3312818v1 _02597	GCF_033128265.1_ASM3312826v1 _02534	ASM3312828v1 _02490	GCF_004119355.1_ASM411935v1 _02442	ASM76232v1 _01578	E88.fna_02648	Q7451 _01375	Q7452 _02641
mgl		L-methionine gamma-lyase	10	10	1	5	2718				1196	1196	1196	ASM2963622v1 _02572	GCF_003013635.1_ASM301363v1 _01156	GCF_033128185.1_ASM3312818v1 _02599	GCF_033128265.1_ASM3312826v1 _02536	ASM3312828v1 _02492	GCF_004119355.1_ASM411935v1 _02440	ASM76232v1 _01576	E88.fna_02650	Q7451 _01377	Q7452 _02643
tyrR		Transcriptional regulatory protein TyrR	10	10	1	5	2717				1559	1562	1559	ASM2963622v1 _02573	GCF_003013635.1_ASM301363v1 _01157	GCF_033128185.1_ASM3312818v1 _02600	GCF_033128265.1_ASM3312826v1 _02537	ASM3312828v1 _02493	GCF_004119355.1_ASM411935v1 _02439	ASM76232v1 _01575	E88.fna_02651	Q7451 _01378	Q7452 _02644
group_2084		Bacteriohemerythrin	10	10	1	5	2714				401	401	401	ASM2963622v1 _02576	GCF_003013635.1_ASM301363v1 _01160	GCF_033128185.1_ASM3312818v1 _02603	GCF_033128265.1_ASM3312826v1 _02540	ASM3312828v1 _02496	GCF_004119355.1_ASM411935v1 _02436	ASM76232v1 _01572	E88.fna_02654	Q7451 _01381	Q7452 _02647
group_2085		hypothetical protein	10	10	1	5	2709				848	848	848	ASM2963622v1 _02581	GCF_003013635.1_ASM301363v1 _01165	GCF_033128185.1_ASM3312818v1 _02608	GCF_033128265.1_ASM3312826v1 _02545	ASM3312828v1 _02501	GCF_004119355.1_ASM411935v1 _02431	ASM76232v1 _01567	E88.fna_02659	Q7451 _01386	Q7452 _02652
cdaR		CdaA regulatory protein CdaR	10	10	1	5	2694				1250	1250	1250	ASM2963622v1 _02590	GCF_003013635.1_ASM301363v1 _01174	GCF_033128185.1_ASM3312818v1 _02617	GCF_033128265.1_ASM3312826v1 _02566	ASM3312828v1 _02514	GCF_004119355.1_ASM411935v1 _02422	ASM76232v1 _01554	E88.fna_02668	Q7451 _01396	Q7452 _02662
cdaA		Cyclic di-AMP synthase CdaA	10	10	1	5	2693				857	857	857	ASM2963622v1 _02591	GCF_003013635.1_ASM301363v1 _01175	GCF_033128185.1_ASM3312818v1 _02618	GCF_033128265.1_ASM3312826v1 _02567	ASM3312828v1 _02515	GCF_004119355.1_ASM411935v1 _02421	ASM76232v1 _01553	E88.fna_02669	Q7451 _01397	Q7452 _02663
group_2088		hypothetical protein	10	10	1	5	2692				989	989	989	ASM2963622v1 _02592	GCF_003013635.1_ASM301363v1 _01176	GCF_033128185.1_ASM3312818v1 _02619	GCF_033128265.1_ASM3312826v1 _02568	ASM3312828v1 _02516	GCF_004119355.1_ASM411935v1 _02420	ASM76232v1 _01552	E88.fna_02670	Q7451 _01398	Q7452 _02664
sleB_2		Spore cortex-lytic enzyme	10	10	1	5	2691				527	527	527	ASM2963622v1 _02593	GCF_003013635.1_ASM301363v1 _01177	GCF_033128185.1_ASM3312818v1 _02620	GCF_033128265.1_ASM3312826v1 _02569	ASM3312828v1 _02517	GCF_004119355.1_ASM411935v1 _02419	ASM76232v1 _01551	E88.fna_02671	Q7451 _01399	Q7452 _02665
group_209		hypothetical protein	10	10	1	5	3782				179	179	179	ASM2963622v1 _02757	GCF_003013635.1_ASM301363v1 _02707	GCF_033128185.1_ASM3312818v1 _02884	GCF_033128265.1_ASM3312826v1 _02831	ASM3312828v1 _02795	GCF_004119355.1_ASM411935v1 _00071	ASM76232v1 _00062	E88.fna_02863	Q7451 _02766	Q7452 _02832
trxB_2		Thioredoxin reductase	10	10	1	5	2690				866	866	866	ASM2963622v1 _02594	GCF_003013635.1_ASM301363v1 _01178	GCF_033128185.1_ASM3312818v1 _02621	GCF_033128265.1_ASM3312826v1 _02570	ASM3312828v1 _02518	GCF_004119355.1_ASM411935v1 _02418	ASM76232v1 _01550	E88.fna_02672	Q7451 _01400	Q7452 _02666
citC		[Citrate [pro-3S]-lyase] ligase	10	10	1	5	2685				1043	1043	1043	ASM2963622v1 _02599	GCF_003013635.1_ASM301363v1 _01183	GCF_033128185.1_ASM3312818v1 _02626	GCF_033128265.1_ASM3312826v1 _02575	ASM3312828v1 _02524	GCF_004119355.1_ASM411935v1 _02413	ASM76232v1 _01545	E88.fna_02677	Q7451 _01405	Q7452 _02671
citD_2		Citrate lyase acyl carrier protein	10	10	1	5	2682				263	263	263	ASM2963622v1 _02602	GCF_003013635.1_ASM301363v1 _01186	GCF_033128185.1_ASM3312818v1 _02629	GCF_033128265.1_ASM3312826v1 _02578	ASM3312828v1 _02527	GCF_004119355.1_ASM411935v1 _02410	ASM76232v1 _01542	E88.fna_02680	Q7451 _01408	Q7452 _02674
amiC		N-acetylmuramoyl-L-alanine amidase AmiC	10	10	1	5	2673				689	689	689	ASM2963622v1 _02610	GCF_003013635.1_ASM301363v1 _01194	GCF_033128185.1_ASM3312818v1 _02637	GCF_033128265.1_ASM3312826v1 _02586	ASM3312828v1 _02535	GCF_004119355.1_ASM411935v1 _02401	ASM76232v1 _01534	E88.fna_02688	Q7451 _01416	Q7452 _02682
truA_2		tRNA pseudouridine synthase A	10	10	1	5	2670				746	746	746	ASM2963622v1 _02613	GCF_003013635.1_ASM301363v1 _01197	GCF_033128185.1_ASM3312818v1 _02640	GCF_033128265.1_ASM3312826v1 _02589	ASM3312828v1 _02538	GCF_004119355.1_ASM411935v1 _02398	ASM76232v1 _01531	E88.fna_02691	Q7451 _01419	Q7452 _02685
ecfT_3		Energy-coupling factor transporter transmembrane protein EcfT	10	10	1	5	2669				797	797	797	ASM2963622v1 _02614	GCF_003013635.1_ASM301363v1 _01198	GCF_033128185.1_ASM3312818v1 _02641	GCF_033128265.1_ASM3312826v1 _02590	ASM3312828v1 _02539	GCF_004119355.1_ASM411935v1 _02397	ASM76232v1 _01530	E88.fna_02692	Q7451 _01420	Q7452 _02686
map		Methionine aminopeptidase 1	10	10	1	5	2658				749	749	749	ASM2963622v1 _02625	GCF_003013635.1_ASM301363v1 _01209	GCF_033128185.1_ASM3312818v1 _02652	GCF_033128265.1_ASM3312826v1 _02601	ASM3312828v1 _02550	GCF_004119355.1_ASM411935v1 _02386	ASM76232v1 _01519	E88.fna_02703	Q7451 _01431	Q7452 _02697
adk		Adenylate kinase	10	10	1	5	2657				650	650	650	ASM2963622v1 _02626	GCF_003013635.1_ASM301363v1 _01210	GCF_033128185.1_ASM3312818v1 _02653	GCF_033128265.1_ASM3312826v1 _02602	ASM3312828v1 _02551	GCF_004119355.1_ASM411935v1 _02385	ASM76232v1 _01518	E88.fna_02704	Q7451 _01432	Q7452 _02698
rplR		50S ribosomal protein L18	10	10	1	5	2652				359	359	359	ASM2963622v1 _02631	GCF_003013635.1_ASM301363v1 _01215	GCF_033128185.1_ASM3312818v1 _02658	GCF_033128265.1_ASM3312826v1 _02607	ASM3312828v1 _02556	GCF_004119355.1_ASM411935v1 _02380	ASM76232v1 _01513	E88.fna_02709	Q7451 _01437	Q7452 _02703
rplF		50S ribosomal protein L6	10	10	1	5	2651				542	542	542	ASM2963622v1 _02632	GCF_003013635.1_ASM301363v1 _01216	GCF_033128185.1_ASM3312818v1 _02659	GCF_033128265.1_ASM3312826v1 _02608	ASM3312828v1 _02557	GCF_004119355.1_ASM411935v1 _02379	ASM76232v1 _01512	E88.fna_02710	Q7451 _01438	Q7452 _02704
rplC		50S ribosomal protein L3	10	10	1	5	2635				629	629	629	ASM2963622v1 _02647	GCF_003013635.1_ASM301363v1 _01231	GCF_033128185.1_ASM3312818v1 _02674	GCF_033128265.1_ASM3312826v1 _02623	ASM3312828v1 _02573	GCF_004119355.1_ASM411935v1 _02364	ASM76232v1 _01497	E88.fna_02725	Q7451 _01453	Q7452 _02719
rpsL		30S ribosomal protein S12	10	10	1	5	2629				377	377	377	ASM2963622v1 _02652	GCF_003013635.1_ASM301363v1 _01236	GCF_033128185.1_ASM3312818v1 _02679	GCF_033128265.1_ASM3312826v1 _02628	ASM3312828v1 _02578	GCF_004119355.1_ASM411935v1 _00375	ASM76232v1 _02718	E88.fna_02730	Q7451 _02841	Q7452 _02724
rpoC		DNA-directed RNA polymerase subunit beta'	10	10	1	5	2627				3407	3527	3515	ASM2963622v1 _02654	GCF_003013635.1_ASM301363v1 _01238	GCF_033128185.1_ASM3312818v1 _02681	GCF_033128265.1_ASM3312826v1 _02630	ASM3312828v1 _02580	GCF_004119355.1_ASM411935v1 _00373	ASM76232v1 _02716	E88.fna_02732	Q7451 _02843	Q7452 _02726
proS		Proline--tRNA ligase	10	10	1	5	2262				1712	1712	1712	ASM2963622v1 _02671	GCF_003013635.1_ASM301363v1 _02653	GCF_033128185.1_ASM3312818v1 _02698	GCF_033128265.1_ASM3312826v1 _02647	ASM3312828v1 _02597	GCF_004119355.1_ASM411935v1 _00351	ASM76232v1 _02700	E88.fna_02749	Q7451 _02780	Q7452 _02743
ispD		2-C-methyl-D-erythritol 4-phosphate cytidylyltransferase	10	10	1	5	2263				761	761	761	ASM2963622v1 _02672	GCF_003013635.1_ASM301363v1 _02654	GCF_033128185.1_ASM3312818v1 _02699	GCF_033128265.1_ASM3312826v1 _02648	ASM3312828v1 _02598	GCF_004119355.1_ASM411935v1 _00352	ASM76232v1 _02699	E88.fna_02750	Q7451 _02781	Q7452 _02744
radA		DNA repair protein RadA	10	10	1	5	2267				1364	1364	1364	ASM2963622v1 _02676	GCF_003013635.1_ASM301363v1 _02658	GCF_033128185.1_ASM3312818v1 _02703	GCF_033128265.1_ASM3312826v1 _02652	ASM3312828v1 _02603	GCF_004119355.1_ASM411935v1 _00356	ASM76232v1 _02695	E88.fna_02754	Q7451 _02785	Q7452 _02748
nagB		Glucosamine-6-phosphate deaminase 1	10	10	1	5	2268				725	725	725	ASM2963622v1 _02677	GCF_003013635.1_ASM301363v1 _02659	GCF_033128185.1_ASM3312818v1 _02704	GCF_033128265.1_ASM3312826v1 _02653	ASM3312828v1 _02604	GCF_004119355.1_ASM411935v1 _00357	ASM76232v1 _02694	E88.fna_02755	Q7451 _02786	Q7452 _02749
mcsB		Protein-arginine kinase	10	10	1	5	2270				1022	1022	1022	ASM2963622v1 _02679	GCF_003013635.1_ASM301363v1 _02661	GCF_033128185.1_ASM3312818v1 _02706	GCF_033128265.1_ASM3312826v1 _02655	ASM3312828v1 _02606	GCF_004119355.1_ASM411935v1 _00359	ASM76232v1 _02692	E88.fna_02757	Q7451 _02788	Q7452 _02751
mcsA		Protein-arginine kinase activator protein	10	10	1	5	2271				518	533	521	ASM2963622v1 _02680	GCF_003013635.1_ASM301363v1 _02662	GCF_033128185.1_ASM3312818v1 _02707	GCF_033128265.1_ASM3312826v1 _02656	ASM3312828v1 _02607	GCF_004119355.1_ASM411935v1 _00360	ASM76232v1 _02691	E88.fna_02758	Q7451 _02789	Q7452 _02752
pspA		Phosphoserine phosphatase 1	10	10	1	5	2273				635	635	635	ASM2963622v1 _02682	GCF_003013635.1_ASM301363v1 _02664	GCF_033128185.1_ASM3312818v1 _02709	GCF_033128265.1_ASM3312826v1 _02658	ASM3312828v1 _02609	GCF_004119355.1_ASM411935v1 _00362	ASM76232v1 _02689	E88.fna_02760	Q7451 _02791	Q7452 _02754
group_211		hypothetical protein	10	10	1	5	1801				1244	2024	1856	ASM2963622v1 _01837	GCF_003013635.1_ASM301363v1 _00782	GCF_033128185.1_ASM3312818v1 _01693	GCF_033128265.1_ASM3312826v1 _01702	ASM3312828v1 _01754	GCF_004119355.1_ASM411935v1 _00803	ASM76232v1 _01001	E88.fna_01879	Q7451 _00943	Q7452 _01839
group_2111		hypothetical protein	10	10	1	5	3831				155	155	155	ASM2963622v1 _02706	GCF_003013635.1_ASM301363v1 _02520	GCF_033128185.1_ASM3312818v1 _02918	GCF_033128265.1_ASM3312826v1 _02859	ASM3312828v1 _02840	GCF_004119355.1_ASM411935v1 _00045	ASM76232v1 _00106	E88.fna_02795	Q7451 _02390	Q7452 _02778
group_2112		hypothetical protein	10	10	1	5	3819				1685	1685	1685	ASM2963622v1 _02713	GCF_003013635.1_ASM301363v1 _02513	GCF_033128185.1_ASM3312818v1 _02929	GCF_033128265.1_ASM3312826v1 _02866	ASM3312828v1 _02852	GCF_004119355.1_ASM411935v1 _00032	ASM76232v1 _00003	E88.fna_02808	Q7451 _02401	Q7452 _02788
group_2113		hypothetical protein	10	10	1	5	3903				149	149	149	ASM2963622v1 _02719	GCF_003013635.1_ASM301363v1 _02507	GCF_033128185.1_ASM3312818v1 _02941	GCF_033128265.1_ASM3312826v1 _02872	ASM3312828v1 _02870	GCF_004119355.1_ASM411935v1 _00013	ASM76232v1 _00021	E88.fna_02828	Q7451 _02416	Q7452 _02802
group_2117		hypothetical protein	10	10	1	5	3925				368	794	708	ASM2963622v1 _02736	GCF_003013635.1_ASM301363v1 _02490	GCF_033128185.1_ASM3312818v1 _02954	GCF_033128265.1_ASM3312826v1 _02891	ASM3312828v1 _02895	GCF_004119355.1_ASM411935v1 _00090	ASM76232v1 _00044	E88.fna_02844	Q7451 _02431	Q7452 _02812
group_2119		putative protein	10	10	1	5	4014				389	395	390	ASM2963622v1 _02753	GCF_003013635.1_ASM301363v1 _02703	GCF_033128185.1_ASM3312818v1 _01304	GCF_033128265.1_ASM3312826v1 _02827	ASM3312828v1 _01351	GCF_004119355.1_ASM411935v1 _00401	ASM76232v1 _02771	E88.fna_01479	Q7451 _02831	Q7452 _01464
tetX		Tetanus toxin	10	10	1	5	3775				3947	3959	3948	ASM2963622v1 _02771	GCF_003013635.1_ASM301363v1 _02731	GCF_033128185.1_ASM3312818v1 _02888	GCF_033128265.1_ASM3312826v1 _02845	ASM3312828v1 _02808	GCF_004119355.1_ASM411935v1 _00068	ASM76232v1 _00074	E88.fna_02866	Q7451 _02770	Q7452 _02836
cheR		Chemotaxis protein methyltransferase	10	10	1	5	131				767	773	771	ASM2963622v1 _01789	GCF_003013635.1_ASM301363v1 _00734	GCF_033128185.1_ASM3312818v1 _01649	GCF_033128265.1_ASM3312826v1 _01654	ASM3312828v1 _01709	GCF_004119355.1_ASM411935v1 _00751	ASM76232v1 _01044	E88.fna_01827	Q7451 _02664	Q7452 _01791
group_213		hypothetical protein	10	10	1	5	2190				854	2969	2580	ASM2963622v1 _01913	GCF_003013635.1_ASM301363v1 _02074	GCF_033128185.1_ASM3312818v1 _01769	GCF_033128265.1_ASM3312826v1 _01778	ASM3312828v1 _01833	GCF_004119355.1_ASM411935v1 _00879	ASM76232v1 _00662	E88.fna_01955	Q7451 _01020	Q7452 _01918
group_2135		hypothetical protein	10	10	1	5	2237				593	1880	1616	ASM2963622v1 _00296	GCF_003013635.1_ASM301363v1 _02124	GCF_033128185.1_ASM3312818v1 _00152	GCF_033128265.1_ASM3312826v1 _00153	ASM3312828v1 _00157	GCF_004119355.1_ASM411935v1 _02282	ASM76232v1 _00889	E88.fna_00295	Q7451 _01515	Q7452 _00290
group_2141		hypothetical protein	10	10	1	5	1739				1037	1040	1037	ASM2963622v1 _00241	GCF_003013635.1_ASM301363v1 _01978	GCF_033128185.1_ASM3312818v1 _00097	GCF_033128265.1_ASM3312826v1 _00098	ASM3312828v1 _00102	GCF_004119355.1_ASM411935v1 _02339	ASM76232v1 _00944	E88.fna_00238	Q7451 _01570	Q7452 _00235
group_2147		hypothetical protein	10	10	1	5	1636				737	809	792	ASM2963622v1 _00836	GCF_003013635.1_ASM301363v1 _01666	GCF_033128185.1_ASM3312818v1 _00679	GCF_033128265.1_ASM3312826v1 _00696	ASM3312828v1 _00710	GCF_004119355.1_ASM411935v1 _02102	ASM76232v1 _01844	E88.fna_00850	Q7451 _00756	Q7452 _00833
rcsC_4		Sensor histidine kinase RcsC	10	10	1	5	1628				1442	1451	1444	ASM2963622v1 _00842	GCF_003013635.1_ASM301363v1 _01660	GCF_033128185.1_ASM3312818v1 _00685	GCF_033128265.1_ASM3312826v1 _00702	ASM3312828v1 _00718	GCF_004119355.1_ASM411935v1 _02095	ASM76232v1 _01852	E88.fna_00857	Q7451 _00763	Q7452 _00839
group_215		hypothetical protein	10	10	1	5	4050				2984	2987	2985	ASM2963622v1 _01963	GCF_003013635.1_ASM301363v1 _02241	GCF_033128185.1_ASM3312818v1 _01830	GCF_033128265.1_ASM3312826v1 _01830	ASM3312828v1 _01877	GCF_004119355.1_ASM411935v1 _00930	ASM76232v1 _00618	E88.fna_02005	Q7451 _01083	Q7452 _01981
priA		Primosomal protein N'	10	10	1	5	3133				2207	2234	2217	ASM2963622v1 _01246	GCF_003013635.1_ASM301363v1 _00106	GCF_033128185.1_ASM3312818v1 _01083	GCF_033128265.1_ASM3312826v1 _01106	ASM3312828v1 _01121	GCF_004119355.1_ASM411935v1 _01648	ASM76232v1 _02329	E88.fna_01264	Q7451 _00217	Q7452 _01237
pyrP		Uracil permease	10	10	1	5	274				1319	1328	1323	ASM2963622v1 _01665	GCF_003013635.1_ASM301363v1 _00612	GCF_033128185.1_ASM3312818v1 _01528	GCF_033128265.1_ASM3312826v1 _01532	ASM3312828v1 _01590	GCF_004119355.1_ASM411935v1 _00628	ASM76232v1 _01160	E88.fna_01705	Q7451 _00550	Q7452 _01667
group_2179		hypothetical protein	10	10	1	5	95				1037	1043	1038	ASM2963622v1 _01821	GCF_003013635.1_ASM301363v1 _00766	GCF_033128185.1_ASM3312818v1 _01677	GCF_033128265.1_ASM3312826v1 _01686	ASM3312828v1 _01736	GCF_004119355.1_ASM411935v1 _00786	ASM76232v1 _01017	E88.fna_01862	Q7451 _02738	Q7452 _01823
group_219		hypothetical protein	10	10	1	5	3828				173	827	443	ASM2963622v1 _02709	GCF_003013635.1_ASM301363v1 _02517	GCF_033128185.1_ASM3312818v1 _02922	GCF_033128265.1_ASM3312826v1 _02862	ASM3312828v1 _02843	GCF_004119355.1_ASM411935v1 _00042	ASM76232v1 _00109	E88.fna_02798	Q7451 _02393	Q7452 _02781
group_22		hypothetical protein	10	10	1	5	3418				3305	4244	3977	ASM2963622v1 _00741	GCF_003013635.1_ASM301363v1 _02487	GCF_033128185.1_ASM3312818v1 _00586	GCF_033128265.1_ASM3312826v1 _00601	ASM3312828v1 _00610	GCF_004119355.1_ASM411935v1 _02743	ASM76232v1 _02161	E88.fna_00751	Q7451 _01810	Q7452 _00739
tagA		N-acetylglucosaminyldiphosphoundecaprenol N-acetyl-beta-D-mannosaminyltransferase	10	10	1	5	1049				722	734	724	ASM2963622v1 _02266	GCF_003013635.1_ASM301363v1 _00426	GCF_033128185.1_ASM3312818v1 _02220	GCF_033128265.1_ASM3312826v1 _02173	ASM3312828v1 _02183	GCF_004119355.1_ASM411935v1 _01195	ASM76232v1 _00253	E88.fna_02363	Q7451 _01139	Q7452 _02339
GATB		Glutamyl-tRNA(Gln) amidotransferase subunit B, chloroplastic/mitochondrial	10	10	1	5	3818				584	1028	806	ASM2963622v1 _02714	GCF_003013635.1_ASM301363v1 _02512	GCF_033128185.1_ASM3312818v1 _02930	GCF_033128265.1_ASM3312826v1 _02867	ASM3312828v1 _02853	GCF_004119355.1_ASM411935v1 _00031	ASM76232v1 _00004	E88.fna_02809	Q7451 _02402	Q7452 _02789
group_2245		hypothetical protein	10	10	1	5	2122				812	833	820	ASM2963622v1 _00364	GCF_003013635.1_ASM301363v1 _01399	GCF_033128185.1_ASM3312818v1 _00219	GCF_033128265.1_ASM3312826v1 _00221	ASM3312828v1 _00224	GCF_004119355.1_ASM411935v1 _02215	ASM76232v1 _00824	E88.fna_00362	Q7451 _00333	Q7452 _00357
colT		Collagenase ColT	10	10	1	5	3922				2975	2975	2975	ASM2963622v1 _02723	GCF_003013635.1_ASM301363v1 _02503	GCF_033128185.1_ASM3312818v1 _02952	GCF_033128265.1_ASM3312826v1 _02876	ASM3312828v1 _02878	GCF_004119355.1_ASM411935v1 _00007	ASM76232v1 _00029	E88.fna_02834	Q7451 _02427	Q7452 _02810
group_226		hypothetical protein	10	10	1	5	4023				530	1130	944	ASM2963622v1 _02747	GCF_003013635.1_ASM301363v1 _02697	GCF_033128185.1_ASM3312818v1 _02877	GCF_033128265.1_ASM3312826v1 _02821	ASM3312828v1 _02789	GCF_004119355.1_ASM411935v1 _00078	ASM76232v1 _00056	E88.fna_02856	Q7451 _01172	Q7452 _02372
brnQ_3		Branched-chain amino acid transport system 2 carrier protein	10	10	1	5	3642				1343	1355	1345	ASM2963622v1 _02153	GCF_003013635.1_ASM301363v1 _00538	GCF_033128185.1_ASM3312818v1 _02037	GCF_033128265.1_ASM3312826v1 _02061	ASM3312828v1 _02070	GCF_004119355.1_ASM411935v1 _01378	ASM76232v1 _00427	E88.fna_02180	Q7451 _01866	Q7452 _02183
mrdA		Peptidoglycan D,D-transpeptidase MrdA	10	10	1	5	3567				2849	2858	2850	ASM2963622v1 _02135	GCF_003013635.1_ASM301363v1 _01572	GCF_033128185.1_ASM3312818v1 _02020	GCF_033128265.1_ASM3312826v1 _02043	ASM3312828v1 _02053	GCF_004119355.1_ASM411935v1 _01395	ASM76232v1 _00444	E88.fna_02163	Q7451 _01849	Q7452 _02166
gyrA_2		DNA gyrase subunit A	10	10	1	5	94				2879	2879	2879	ASM2963622v1 _01822	GCF_003013635.1_ASM301363v1 _00767	GCF_033128185.1_ASM3312818v1 _01678	GCF_033128265.1_ASM3312826v1 _01687	ASM3312828v1 _01737	GCF_004119355.1_ASM411935v1 _00787	ASM76232v1 _01016	E88.fna_01863	Q7451 _02739	Q7452 _01824
group_234		Ferredoxin	10	10	1	5	1715				170	170	170	ASM2963622v1 _00218	GCF_003013635.1_ASM301363v1 _01955	GCF_033128185.1_ASM3312818v1 _00073	GCF_033128265.1_ASM3312826v1 _00075	ASM3312828v1 _00079	GCF_004119355.1_ASM411935v1 _00378	ASM76232v1 _00967	E88.fna_00213	Q7451 _01593	Q7452 _00212
rnfB		Na(+)-translocating ferredoxin:NAD(+) oxidoreductase complex subunit B	10	10	1	5	1346				872	980	947	ASM2963622v1 _01028	GCF_003013635.1_ASM301363v1 _00925	GCF_033128185.1_ASM3312818v1 _00869	GCF_033128265.1_ASM3312826v1 _00888	ASM3312828v1 _00976	GCF_004119355.1_ASM411935v1 _01910	ASM76232v1 _02032	E88.fna_01042	Q7451 _02175	Q7452 _01025
wecH		putative poly-beta-1,6-N-acetyl-D-glucosamine export protein	10	10	1	5	1975				1046	1049	1047	ASM2963622v1 _00464	GCF_003013635.1_ASM301363v1 _02574	GCF_033128185.1_ASM3312818v1 _00315	GCF_033128265.1_ASM3312826v1 _00321	ASM3312828v1 _00327	GCF_004119355.1_ASM411935v1 _02825	ASM76232v1 _00721	E88.fna_00470	Q7451 _00437	Q7452 _00463
yjaB		Peptidyl-lysine N-acetyltransferase YjaB	10	10	1	5	3015				437	467	440	ASM2963622v1 _00629	GCF_003013635.1_ASM301363v1 _01299	GCF_033128185.1_ASM3312818v1 _00474	GCF_033128265.1_ASM3312826v1 _00487	ASM3312828v1 _00499	GCF_004119355.1_ASM411935v1 _02637	ASM76232v1 _02610	E88.fna_00647	Q7451 _02154	Q7452 _00640
btuD_2		Vitamin B12 import ATP-binding protein BtuD	10	10	1	5	2429				890	890	890	ASM2963622v1 _00633	GCF_003013635.1_ASM301363v1 _01295	GCF_033128185.1_ASM3312818v1 _00479	GCF_033128265.1_ASM3312826v1 _00493	ASM3312828v1 _00503	GCF_004119355.1_ASM411935v1 _02641	ASM76232v1 _02614	E88.fna_00651	Q7451 _02292	Q7452 _00643
group_245		hypothetical protein	10	10	1	5	2431				251	395	317	ASM2963622v1 _00635	GCF_003013635.1_ASM301363v1 _01293	GCF_033128185.1_ASM3312818v1 _00481	GCF_033128265.1_ASM3312826v1 _00495	ASM3312828v1 _00506	GCF_004119355.1_ASM411935v1 _02644	ASM76232v1 _02617	E88.fna_00654	Q7451 _02295	Q7452 _00645
group_246		hypothetical protein	10	10	1	5	3310				1499	1499	1499	ASM2963622v1 _00685	GCF_003013635.1_ASM301363v1 _02641	GCF_033128185.1_ASM3312818v1 _00530	GCF_033128265.1_ASM3312826v1 _00545	ASM3312828v1 _00555	GCF_004119355.1_ASM411935v1 _02685	ASM76232v1 _02666	E88.fna_00695	Q7451 _02241	Q7452 _00684
zipA_2		Cell division protein ZipA	10	10	1	5	3443				1046	1067	1059	ASM2963622v1 _00763	GCF_003013635.1_ASM301363v1 _02320	GCF_033128185.1_ASM3312818v1 _00608	GCF_033128265.1_ASM3312826v1 _00623	ASM3312828v1 _00634	GCF_004119355.1_ASM411935v1 _02720	ASM76232v1 _02184	E88.fna_00775	Q7451 _01788	Q7452 _00761
phoP_2		Alkaline phosphatase synthesis transcriptional regulatory protein PhoP	10	10	1	5	1678				701	701	701	ASM2963622v1 _00795	GCF_003013635.1_ASM301363v1 _02165	GCF_033128185.1_ASM3312818v1 _00640	GCF_033128265.1_ASM3312826v1 _00655	ASM3312828v1 _00668	GCF_004119355.1_ASM411935v1 _00223	ASM76232v1 _01813	E88.fna_00809	Q7451 _01756	Q7452 _00792
walR_4		Transcriptional regulatory protein WalR	10	10	1	5	958				692	782	712	ASM2963622v1 _02174	GCF_003013635.1_ASM301363v1 _00517	GCF_033128185.1_ASM3312818v1 _02129	GCF_033128265.1_ASM3312826v1 _02082	ASM3312828v1 _02092	GCF_004119355.1_ASM411935v1 _01287	ASM76232v1 _00344	E88.fna_02271	Q7451 _01901	Q7452 _02230
hprA		Glycerate dehydrogenase	10	10	1	5	1635				953	1073	989	ASM2963622v1 _00837	GCF_003013635.1_ASM301363v1 _01665	GCF_033128185.1_ASM3312818v1 _00680	GCF_033128265.1_ASM3312826v1 _00697	ASM3312828v1 _00711	GCF_004119355.1_ASM411935v1 _02101	ASM76232v1 _01845	E88.fna_00851	Q7451 _00757	Q7452 _00834
mcpB_1		Methyl-accepting chemotaxis protein McpB	10	10	1	5	1841				2009	2009	2009	ASM2963622v1 _00925	GCF_003013635.1_ASM301363v1 _00812	GCF_033128185.1_ASM3312818v1 _00766	GCF_033128265.1_ASM3312826v1 _00785	ASM3312828v1 _00875	GCF_004119355.1_ASM411935v1 _02012	ASM76232v1 _01931	E88.fna_00940	Q7451 _00844	Q7452 _00915
mcp4_1		Methyl-accepting chemotaxis protein 4	10	10	1	5	1217				968	1757	1678	ASM2963622v1 _00953	GCF_003013635.1_ASM301363v1 _00840	GCF_033128185.1_ASM3312818v1 _00796	GCF_033128265.1_ASM3312826v1 _00813	ASM3312828v1 _00903	GCF_004119355.1_ASM411935v1 _01983	ASM76232v1 _01959	E88.fna_00969	Q7451 _00877	Q7452 _00947
shbA		hypothetical protein	10	10	1	5	1832				110	377	218	ASM2963622v1 _00933	GCF_003013635.1_ASM301363v1 _00820	GCF_033128185.1_ASM3312818v1 _00774	GCF_033128265.1_ASM3312826v1 _00793	ASM3312828v1 _00883	GCF_004119355.1_ASM411935v1 _02004	ASM76232v1 _01939	E88.fna_00948	Q7451 _00855	Q7452 _00925
group_276		hypothetical protein	10	10	1	5	3098				1316	1316	1316	ASM2963622v1 _01215	GCF_003013635.1_ASM301363v1 _00075	GCF_033128185.1_ASM3312818v1 _01048	GCF_033128265.1_ASM3312826v1 _01075	ASM3312828v1 _01086	GCF_004119355.1_ASM411935v1 _01615	ASM76232v1 _01785	E88.fna_01232	Q7451 _00252	Q7452 _01202
group_277		hypothetical protein	10	10	1	5	2890				1385	1385	1385	ASM2963622v1 _01594	GCF_003013635.1_ASM301363v1 _00541	GCF_033128185.1_ASM3312818v1 _01458	GCF_033128265.1_ASM3312826v1 _01461	ASM3312828v1 _01481	GCF_004119355.1_ASM411935v1 _00518	ASM76232v1 _01269	E88.fna_01596	Q7451 _00619	Q7452 _01597
group_278		hypothetical protein	10	10	1	5	3253				530	530	530	ASM2963622v1 _01362	GCF_003013635.1_ASM301363v1 _00222	GCF_033128185.1_ASM3312818v1 _01199	GCF_033128265.1_ASM3312826v1 _01223	ASM3312828v1 _01240	GCF_004119355.1_ASM411935v1 _01770	ASM76232v1 _02447	E88.fna_01382	Q7451 _00100	Q7452 _01354
mnmG_2		tRNA uridine 5-carboxymethylaminomethyl modification enzyme MnmG	10	10	1	5	1196				1277	1277	1277	ASM2963622v1 _01420	GCF_003013635.1_ASM301363v1 _00281	GCF_033128185.1_ASM3312818v1 _01267	GCF_033128265.1_ASM3312826v1 _01281	ASM3312828v1 _01299	GCF_004119355.1_ASM411935v1 _01830	ASM76232v1 _02506	E88.fna_01442	Q7451 _00030	Q7452 _01415
group_28		hypothetical protein	10	10	1	5	909				287	431	349	ASM2963622v1 _01080	GCF_003013635.1_ASM301363v1 _00979	GCF_033128185.1_ASM3312818v1 _00921	GCF_033128265.1_ASM3312826v1 _00940	ASM3312828v1 _00737	GCF_004119355.1_ASM411935v1 _01858	ASM76232v1 _02085	E88.fna_01094	Q7451 _02539	Q7452 _01079
rhaS_2		HTH-type transcriptional activator RhaS	10	10	1	5	3969				698	887	868	ASM2963622v1 _01492	GCF_003013635.1_ASM301363v1 _01743	GCF_033128185.1_ASM3312818v1 _01329	GCF_033128265.1_ASM3312826v1 _01358	ASM3312828v1 _01380	GCF_004119355.1_ASM411935v1 _00426	ASM76232v1 _02743	E88.fna_01504	Q7451 _02804	Q7452 _01491
group_288		hypothetical protein	10	10	1	5	2944				218	350	336	ASM2963622v1 _01533	GCF_003013635.1_ASM301363v1 _02676	GCF_033128185.1_ASM3312818v1 _01408	GCF_033128265.1_ASM3312826v1 _01399	ASM3312828v1 _01420	GCF_004119355.1_ASM411935v1 _00459	ASM76232v1 _01330	E88.fna_01537	Q7451 _00664	Q7452 _01535
group_289		hypothetical protein	10	10	1	5	2943				1583	1586	1583	ASM2963622v1 _01534	GCF_003013635.1_ASM301363v1 _02677	GCF_033128185.1_ASM3312818v1 _01409	GCF_033128265.1_ASM3312826v1 _01400	ASM3312828v1 _01421	GCF_004119355.1_ASM411935v1 _00460	ASM76232v1 _01329	E88.fna_01538	Q7451 _00663	Q7452 _01536
group_293		hypothetical protein	10	10	1	5	2917				575	575	575	ASM2963622v1 _01568	GCF_003013635.1_ASM301363v1 _02348	GCF_033128185.1_ASM3312818v1 _01431	GCF_033128265.1_ASM3312826v1 _01435	ASM3312828v1 _01455	GCF_004119355.1_ASM411935v1 _00492	ASM76232v1 _01295	E88.fna_01570	Q7451 _00645	Q7452 _01571
group_295		hypothetical protein	10	10	1	5	2884				608	668	637	ASM2963622v1 _01602	GCF_003013635.1_ASM301363v1 _00549	GCF_033128185.1_ASM3312818v1 _01464	GCF_033128265.1_ASM3312826v1 _01469	ASM3312828v1 _01488	GCF_004119355.1_ASM411935v1 _00526	ASM76232v1 _01262	E88.fna_01603	Q7451 _00613	Q7452 _01603
degV		DegV domain-containing protein	10	10	1	5	205				140	872	785	ASM2963622v1 _01732	GCF_003013635.1_ASM301363v1 _00678	GCF_033128185.1_ASM3312818v1 _01594	GCF_033128265.1_ASM3312826v1 _01598	ASM3312828v1 _01656	GCF_004119355.1_ASM411935v1 _00695	ASM76232v1 _01094	E88.fna_01772	Q7451 _02450	Q7452 _01735
speE_1		Polyamine aminopropyltransferase	10	10	1	5	188				1229	1250	1238	ASM2963622v1 _01750	GCF_003013635.1_ASM301363v1 _00695	GCF_033128185.1_ASM3312818v1 _01611	GCF_033128265.1_ASM3312826v1 _01615	ASM3312828v1 _01673	GCF_004119355.1_ASM411935v1 _00712	ASM76232v1 _01077	E88.fna_01789	Q7451 _02433	Q7452 _01751
fliD		Flagellar hook-associated protein 2	10	10	1	5	148				1670	1679	1671	ASM2963622v1 _01773	GCF_003013635.1_ASM301363v1 _00718	GCF_033128185.1_ASM3312818v1 _01633	GCF_033128265.1_ASM3312826v1 _01638	ASM3312828v1 _01692	GCF_004119355.1_ASM411935v1 _00734	ASM76232v1 _01060	E88.fna_01811	Q7451 _02648	Q7452 _01775
fliW		Flagellar assembly factor FliW	10	10	1	5	143				437	524	445	ASM2963622v1 _01778	GCF_003013635.1_ASM301363v1 _00723	GCF_033128185.1_ASM3312818v1 _01638	GCF_033128265.1_ASM3312826v1 _01643	ASM3312828v1 _01697	GCF_004119355.1_ASM411935v1 _00739	ASM76232v1 _01055	E88.fna_01816	Q7451 _02653	Q7452 _01780
group_301		hypothetical protein	10	10	1	5	139				278	278	278	ASM2963622v1 _01782	GCF_003013635.1_ASM301363v1 _00727	GCF_033128185.1_ASM3312818v1 _01642	GCF_033128265.1_ASM3312826v1 _01647	ASM3312828v1 _01701	GCF_004119355.1_ASM411935v1 _00743	ASM76232v1 _01051	E88.fna_01820	Q7451 _02657	Q7452 _01784
cheB		Protein-glutamate methylesterase/protein-glutamine glutaminase	10	10	1	5	130				791	1073	1016	ASM2963622v1 _01790	GCF_003013635.1_ASM301363v1 _00735	GCF_033128185.1_ASM3312818v1 _01650	GCF_033128265.1_ASM3312826v1 _01655	ASM3312828v1 _01710	GCF_004119355.1_ASM411935v1 _00752	ASM76232v1 _01043	E88.fna_01828	Q7451 _02665	Q7452 _01792
group_304		hypothetical protein	10	10	1	5	1805				707	1373	1306	ASM2963622v1 _01842	GCF_003013635.1_ASM301363v1 _00787	GCF_033128185.1_ASM3312818v1 _01697	GCF_033128265.1_ASM3312826v1 _01707	ASM3312828v1 _01759	GCF_004119355.1_ASM411935v1 _00808	ASM76232v1 _00996	E88.fna_01884	Q7451 _00948	Q7452 _01844
group_306		hypothetical protein	10	10	1	5	2188				707	812	777	ASM2963622v1 _01914	GCF_003013635.1_ASM301363v1 _02190	GCF_033128185.1_ASM3312818v1 _01771	GCF_033128265.1_ASM3312826v1 _01779	ASM3312828v1 _01834	GCF_004119355.1_ASM411935v1 _00880	ASM76232v1 _00661	E88.fna_01956	Q7451 _01021	Q7452 _01919
birA_2		Bifunctional ligase/repressor BirA	10	10	1	5	2580				464	464	464	ASM2963622v1 _01943	GCF_003013635.1_ASM301363v1 _02222	GCF_033128185.1_ASM3312818v1 _01807	GCF_033128265.1_ASM3312826v1 _01811	ASM3312828v1 _01857	GCF_004119355.1_ASM411935v1 _00910	ASM76232v1 _00639	E88.fna_01985	Q7451 _01059	Q7452 _01957
mch		Methenyltetrahydromethanopterin cyclohydrolase	10	10	1	5	3869				266	920	790	ASM2963622v1 _02738	GCF_003013635.1_ASM301363v1 _02488	GCF_033128185.1_ASM3312818v1 _02955	GCF_033128265.1_ASM3312826v1 _02893	ASM3312828v1 _02897	GCF_004119355.1_ASM411935v1 _00088	ASM76232v1 _00046	E88.fna_02846	Q7451 _02432	Q7452 _02813
group_312		hypothetical protein	10	10	1	5	46				368	422	380	ASM2963622v1 _02004	GCF_003013635.1_ASM301363v1 _01827	GCF_033128185.1_ASM3312818v1 _01892	GCF_033128265.1_ASM3312826v1 _01913	ASM3312828v1 _01927	GCF_004119355.1_ASM411935v1 _00958	ASM76232v1 _00568	E88.fna_02033	Q7451 _01099	Q7452 _02038
group_313		hypothetical protein	10	10	1	5	1027				842	1649	1568	ASM2963622v1 _02244	GCF_003013635.1_ASM301363v1 _00448	GCF_033128185.1_ASM3312818v1 _02197	GCF_033128265.1_ASM3312826v1 _02151	ASM3312828v1 _02161	GCF_004119355.1_ASM411935v1 _01217	ASM76232v1 _00275	E88.fna_02341	Q7451 _01116	Q7452 _02317
lnt		hypothetical protein	10	10	1	5	3716				803	1967	1850	ASM2963622v1 _02349	GCF_003013635.1_ASM301363v1 _00343	GCF_033128185.1_ASM3312818v1 _02302	GCF_033128265.1_ASM3312826v1 _02256	ASM3312828v1 _02264	GCF_004119355.1_ASM411935v1 _01115	ASM76232v1 _00173	E88.fna_02442	Q7451 _01218	Q7452 _02422
citG		2-(5''-triphosphoribosyl)-3'-dephosphocoenzyme-A synthase	10	10	1	5	2687				584	911	875	ASM2963622v1 _02597	GCF_003013635.1_ASM301363v1 _01181	GCF_033128185.1_ASM3312818v1 _02624	GCF_033128265.1_ASM3312826v1 _02573	ASM3312828v1 _02521	GCF_004119355.1_ASM411935v1 _02415	ASM76232v1 _01547	E88.fna_02675	Q7451 _01403	Q7452 _02669
fadR_4		Fatty acid metabolism regulator protein	10	10	1	5	2674				704	974	947	ASM2963622v1 _02609	GCF_003013635.1_ASM301363v1 _01193	GCF_033128185.1_ASM3312818v1 _02636	GCF_033128265.1_ASM3312826v1 _02585	ASM3312828v1 _02534	GCF_004119355.1_ASM411935v1 _02402	ASM76232v1 _01535	E88.fna_02687	Q7451 _01415	Q7452 _02681
fusA_2		Elongation factor G	10	10	1	5	2277				1736	2105	2053	ASM2963622v1 _02685	GCF_003013635.1_ASM301363v1 _02667	GCF_033128185.1_ASM3312818v1 _02712	GCF_033128265.1_ASM3312826v1 _02661	ASM3312828v1 _02612	GCF_004119355.1_ASM411935v1 _00365	ASM76232v1 _02686	E88.fna_02763	Q7451 _02794	Q7452 _02757
sspC2		Small, acid-soluble spore protein C2	10	10	1	5	118				200	200	200	ASM2963622v1 _01800	GCF_003013635.1_ASM301363v1 _00745	GCF_033128185.1_ASM3312818v1 _01660	GCF_033128265.1_ASM3312826v1 _01665	ASM3312828v1 _01720	GCF_004119355.1_ASM411935v1 _00764	ASM76232v1 _01033	E88.fna_01840	Q7451 _02675	Q7452 _01802
group_3265		hypothetical protein	10	10	1	5	300				386	386	386	ASM2963622v1 _01640	GCF_003013635.1_ASM301363v1 _00587	GCF_033128185.1_ASM3312818v1 _01502	GCF_033128265.1_ASM3312826v1 _01507	ASM3312828v1 _01564	GCF_004119355.1_ASM411935v1 _00602	ASM76232v1 _01186	E88.fna_01679	Q7451 _00575	Q7452 _01642
group_3266		hypothetical protein	10	10	1	5	225				269	269	269	ASM2963622v1 _01711	GCF_003013635.1_ASM301363v1 _00658	GCF_033128185.1_ASM3312818v1 _01574	GCF_033128265.1_ASM3312826v1 _01578	ASM3312828v1 _01636	GCF_004119355.1_ASM411935v1 _00675	ASM76232v1 _01114	E88.fna_01752	Q7451 _02470	Q7452 _01715
ylmC_2		putative sporulation protein YlmC	10	10	1	5	3205				275	275	275	ASM2963622v1 _01315	GCF_003013635.1_ASM301363v1 _00175	GCF_033128185.1_ASM3312818v1 _01152	GCF_033128265.1_ASM3312826v1 _01176	ASM3312828v1 _01193	GCF_004119355.1_ASM411935v1 _01720	ASM76232v1 _02400	E88.fna_01335	Q7451 _00148	Q7452 _01306
group_3268		hypothetical protein	10	10	1	5	3127				470	470	470	ASM2963622v1 _01240	GCF_003013635.1_ASM301363v1 _00100	GCF_033128185.1_ASM3312818v1 _01077	GCF_033128265.1_ASM3312826v1 _01100	ASM3312828v1 _01115	GCF_004119355.1_ASM411935v1 _01642	ASM76232v1 _02323	E88.fna_01258	Q7451 _00223	Q7452 _01231
ntpD		V-type sodium ATPase subunit D	10	10	1	5	1242				638	638	638	ASM2963622v1 _01003	GCF_003013635.1_ASM301363v1 _00902	GCF_033128185.1_ASM3312818v1 _00846	GCF_033128265.1_ASM3312826v1 _00863	ASM3312828v1 _00953	GCF_004119355.1_ASM411935v1 _01933	ASM76232v1 _02009	E88.fna_01019	Q7451 _00932	Q7452 _01002
clpP		ATP-dependent Clp protease proteolytic subunit	10	10	1	5	3674				584	584	584	ASM2963622v1 _02390	GCF_003013635.1_ASM301363v1 _00302	GCF_033128185.1_ASM3312818v1 _02343	GCF_033128265.1_ASM3312826v1 _02297	ASM3312828v1 _02306	GCF_004119355.1_ASM411935v1 _01074	ASM76232v1 _00132	E88.fna_02483	Q7451 _01259	Q7452 _02463
group_3271		hypothetical protein	10	10	1	5	3757				254	254	254	ASM2963622v1 _02309	GCF_003013635.1_ASM301363v1 _00383	GCF_033128185.1_ASM3312818v1 _02261	GCF_033128265.1_ASM3312826v1 _02216	ASM3312828v1 _02223	GCF_004119355.1_ASM411935v1 _01155	ASM76232v1 _00213	E88.fna_02403	Q7451 _01184	Q7452 _02383
minE		Cell division topological specificity factor	10	10	1	5	3564				266	266	266	ASM2963622v1 _02132	GCF_003013635.1_ASM301363v1 _01569	GCF_033128185.1_ASM3312818v1 _02017	GCF_033128265.1_ASM3312826v1 _02040	ASM3312828v1 _02050	GCF_004119355.1_ASM411935v1 _01398	ASM76232v1 _00447	E88.fna_02160	Q7451 _01846	Q7452 _02163
kpsF		Arabinose 5-phosphate isomerase KpsF	10	10	1	5	3626				608	608	608	ASM2963622v1 _00906	GCF_003013635.1_ASM301363v1 _01596	GCF_033128185.1_ASM3312818v1 _00753	GCF_033128265.1_ASM3312826v1 _00766	ASM3312828v1 _00861	GCF_004119355.1_ASM411935v1 _02030	ASM76232v1 _01917	E88.fna_00922	Q7451 _00823	Q7452 _00899
spoVS_2		Stage V sporulation protein S	10	10	1	5	3213				260	260	260	ASM2963622v1 _01323	GCF_003013635.1_ASM301363v1 _00183	GCF_033128185.1_ASM3312818v1 _01160	GCF_033128265.1_ASM3312826v1 _01184	ASM3312828v1 _01201	GCF_004119355.1_ASM411935v1 _01728	ASM76232v1 _02408	E88.fna_01343	Q7451 _00140	Q7452 _01314
ziaR		Transcriptional repressor SmtB	10	10	1	5	1752				365	365	365	ASM2963622v1 _00254	GCF_003013635.1_ASM301363v1 _01991	GCF_033128185.1_ASM3312818v1 _00110	GCF_033128265.1_ASM3312826v1 _00111	ASM3312828v1 _00115	GCF_004119355.1_ASM411935v1 _02326	ASM76232v1 _00931	E88.fna_00251	Q7451 _01558	Q7452 _00247
group_3276		hypothetical protein	10	10	1	5	1007				137	137	137	ASM2963622v1 _02223	GCF_003013635.1_ASM301363v1 _00468	GCF_033128185.1_ASM3312818v1 _02177	GCF_033128265.1_ASM3312826v1 _02131	ASM3312828v1 _02141	GCF_004119355.1_ASM411935v1 _01238	ASM76232v1 _00295	E88.fna_02320	Q7451 _01952	Q7452 _02281
darA		Cyclic di-AMP receptor A	10	10	1	5	1710				329	329	329	ASM2963622v1 _00214	GCF_003013635.1_ASM301363v1 _01951	GCF_033128185.1_ASM3312818v1 _00069	GCF_033128265.1_ASM3312826v1 _00071	ASM3312828v1 _00075	GCF_004119355.1_ASM411935v1 _00382	ASM76232v1 _00971	E88.fna_00209	Q7451 _01597	Q7452 _00208
rplK		50S ribosomal protein L11	10	10	1	5	2622				425	425	425	ASM2963622v1 _02659	GCF_003013635.1_ASM301363v1 _01243	GCF_033128185.1_ASM3312818v1 _02686	GCF_033128265.1_ASM3312826v1 _02635	ASM3312828v1 _02585	GCF_004119355.1_ASM411935v1 _00368	ASM76232v1 _02711	E88.fna_02737	Q7451 _02848	Q7452 _02731
group_3279		hypothetical protein	10	10	1	5	3386				128	128	128	ASM2963622v1 _00710	GCF_003013635.1_ASM301363v1 _02456	GCF_033128185.1_ASM3312818v1 _00555	GCF_033128265.1_ASM3312826v1 _00570	ASM3312828v1 _00579	GCF_004119355.1_ASM411935v1 _02774	ASM76232v1 _02130	E88.fna_00719	Q7451 _01842	Q7452 _00708
trxA		Thioredoxin	10	10	1	5	2689				317	317	317	ASM2963622v1 _02595	GCF_003013635.1_ASM301363v1 _01179	GCF_033128185.1_ASM3312818v1 _02622	GCF_033128265.1_ASM3312826v1 _02571	ASM3312828v1 _02519	GCF_004119355.1_ASM411935v1 _02417	ASM76232v1 _01549	E88.fna_02673	Q7451 _01401	Q7452 _02667
ycsE		5-amino-6-(5-phospho-D-ribitylamino)uracil phosphatase YcsE	10	10	1	5	2116				821	821	821	ASM2963622v1 _00370	GCF_003013635.1_ASM301363v1 _01405	GCF_033128185.1_ASM3312818v1 _00225	GCF_033128265.1_ASM3312826v1 _00227	ASM3312828v1 _00230	GCF_004119355.1_ASM411935v1 _02207	ASM76232v1 _00818	E88.fna_00370	Q7451 _00339	Q7452 _00364
group_3282		hypothetical protein	10	10	1	5	3166				353	353	353	ASM2963622v1 _01277	GCF_003013635.1_ASM301363v1 _00137	GCF_033128185.1_ASM3312818v1 _01114	GCF_033128265.1_ASM3312826v1 _01138	ASM3312828v1 _01154	GCF_004119355.1_ASM411935v1 _01682	ASM76232v1 _02362	E88.fna_01297	Q7451 _00186	Q7452 _01268
greA		Transcription elongation factor GreA	10	10	1	5	2282				482	482	482	ASM2963622v1 _00007	GCF_003013635.1_ASM301363v1 _02724	GCF_033128185.1_ASM3312818v1 _02729	GCF_033128265.1_ASM3312826v1 _02676	ASM3312828v1 _02627	GCF_004119355.1_ASM411935v1 _00195	ASM76232v1 _01491	E88.fna_00192	Q7451 _01610	Q7452 _00191
group_3284		hypothetical protein	10	10	1	5	2192				278	278	278	ASM2963622v1 _00344	GCF_003013635.1_ASM301363v1 _02076	GCF_033128185.1_ASM3312818v1 _00200	GCF_033128265.1_ASM3312826v1 _00201	ASM3312828v1 _00205	GCF_004119355.1_ASM411935v1 _02234	ASM76232v1 _00843	E88.fna_00343	Q7451 _01465	Q7452 _00338
rpsO		30S ribosomal protein S15	10	10	1	5	3202				263	263	263	ASM2963622v1 _01312	GCF_003013635.1_ASM301363v1 _00172	GCF_033128185.1_ASM3312818v1 _01149	GCF_033128265.1_ASM3312826v1 _01173	ASM3312828v1 _01190	GCF_004119355.1_ASM411935v1 _01717	ASM76232v1 _02397	E88.fna_01332	Q7451 _00151	Q7452 _01303
remA		Extracellular matrix regulatory protein A	10	10	1	5	3129				269	269	269	ASM2963622v1 _01242	GCF_003013635.1_ASM301363v1 _00102	GCF_033128185.1_ASM3312818v1 _01079	GCF_033128265.1_ASM3312826v1 _01102	ASM3312828v1 _01117	GCF_004119355.1_ASM411935v1 _01644	ASM76232v1 _02325	E88.fna_01260	Q7451 _00221	Q7452 _01233
group_3287		Glutamate formimidoyltransferase	10	10	1	5	3743				893	893	893	ASM2963622v1 _02323	GCF_003013635.1_ASM301363v1 _00369	GCF_033128185.1_ASM3312818v1 _02275	GCF_033128265.1_ASM3312826v1 _02230	ASM3312828v1 _02237	GCF_004119355.1_ASM411935v1 _01141	ASM76232v1 _00199	E88.fna_02417	Q7451 _01198	Q7452 _02397
rbsK_1		Ribokinase	10	10	1	5	3627				920	920	920	ASM2963622v1 _00907	GCF_003013635.1_ASM301363v1 _01595	GCF_033128185.1_ASM3312818v1 _00754	GCF_033128265.1_ASM3312826v1 _00767	ASM3312828v1 _00862	GCF_004119355.1_ASM411935v1 _02029	ASM76232v1 _01918	E88.fna_00923	Q7451 _00824	Q7452 _00900
rpsB		30S ribosomal protein S2	10	10	1	5	3181				701	701	701	ASM2963622v1 _01292	GCF_003013635.1_ASM301363v1 _00152	GCF_033128185.1_ASM3312818v1 _01129	GCF_033128265.1_ASM3312826v1 _01153	ASM3312828v1 _01169	GCF_004119355.1_ASM411935v1 _01697	ASM76232v1 _02377	E88.fna_01312	Q7451 _00171	Q7452 _01283
group_3290		hypothetical protein	10	10	1	5	3376				230	230	230	ASM2963622v1 _00569	GCF_003013635.1_ASM301363v1 _01359	GCF_033128185.1_ASM3312818v1 _00421	GCF_033128265.1_ASM3312826v1 _00426	ASM3312828v1 _00432	GCF_004119355.1_ASM411935v1 _02570	ASM76232v1 _02299	E88.fna_00580	Q7451 _02083	Q7452 _00565
cheY		Chemotaxis protein CheY	10	10	1	5	134				359	359	359	ASM2963622v1 _01786	GCF_003013635.1_ASM301363v1 _00731	GCF_033128185.1_ASM3312818v1 _01646	GCF_033128265.1_ASM3312826v1 _01651	ASM3312828v1 _01706	GCF_004119355.1_ASM411935v1 _00747	ASM76232v1 _01047	E88.fna_01824	Q7451 _02661	Q7452 _01788
rpsH		30S ribosomal protein S8	10	10	1	5	2650				398	398	398	ASM2963622v1 _02633	GCF_003013635.1_ASM301363v1 _01217	GCF_033128185.1_ASM3312818v1 _02660	GCF_033128265.1_ASM3312826v1 _02609	ASM3312828v1 _02558	GCF_004119355.1_ASM411935v1 _02378	ASM76232v1 _01511	E88.fna_02711	Q7451 _01439	Q7452 _02705
group_3301		hypothetical protein	10	10	1	5	3233				185	185	185	ASM2963622v1 _01342	GCF_003013635.1_ASM301363v1 _00202	GCF_033128185.1_ASM3312818v1 _01179	GCF_033128265.1_ASM3312826v1 _01203	ASM3312828v1 _01220	GCF_004119355.1_ASM411935v1 _01750	ASM76232v1 _02427	E88.fna_01362	Q7451 _00122	Q7452 _01332
pduA_2		Propanediol utilization protein PduA	10	10	1	5	3943				296	296	296	ASM2963622v1 _01523	GCF_003013635.1_ASM301363v1 _01771	GCF_033128185.1_ASM3312818v1 _01357	GCF_033128265.1_ASM3312826v1 _01389	ASM3312828v1 _01402	GCF_004119355.1_ASM411935v1 _00449	ASM76232v1 _02721	E88.fna_01527	Q7451 _00683	Q7452 _01527
group_3303		hypothetical protein	10	10	1	5	3681				188	188	188	ASM2963622v1 _02383	GCF_003013635.1_ASM301363v1 _00309	GCF_033128185.1_ASM3312818v1 _02336	GCF_033128265.1_ASM3312826v1 _02290	ASM3312828v1 _02299	GCF_004119355.1_ASM411935v1 _01081	ASM76232v1 _00139	E88.fna_02476	Q7451 _01252	Q7452 _02456
spoVAD		Stage V sporulation protein AD	10	10	1	5	1041				1022	1022	1022	ASM2963622v1 _02258	GCF_003013635.1_ASM301363v1 _00434	GCF_033128185.1_ASM3312818v1 _02212	GCF_033128265.1_ASM3312826v1 _02165	ASM3312828v1 _02175	GCF_004119355.1_ASM411935v1 _01203	ASM76232v1 _00261	E88.fna_02355	Q7451 _01131	Q7452 _02331
efp		Elongation factor P	10	10	1	5	295				557	557	557	ASM2963622v1 _01645	GCF_003013635.1_ASM301363v1 _00592	GCF_033128185.1_ASM3312818v1 _01507	GCF_033128265.1_ASM3312826v1 _01512	ASM3312828v1 _01569	GCF_004119355.1_ASM411935v1 _00607	ASM76232v1 _01181	E88.fna_01684	Q7451 _00570	Q7452 _01647
mreB		Cell shape-determining protein MreB	10	10	1	5	3570				1016	1016	1016	ASM2963622v1 _02138	GCF_003013635.1_ASM301363v1 _01575	GCF_033128185.1_ASM3312818v1 _02023	GCF_033128265.1_ASM3312826v1 _02046	ASM3312828v1 _02056	GCF_004119355.1_ASM411935v1 _01392	ASM76232v1 _00441	E88.fna_02166	Q7451 _01852	Q7452 _02169
rpmC		50S ribosomal protein L29	10	10	1	5	2644				212	212	212	ASM2963622v1 _02639	GCF_003013635.1_ASM301363v1 _01223	GCF_033128185.1_ASM3312818v1 _02666	GCF_033128265.1_ASM3312826v1 _02615	ASM3312828v1 _02564	GCF_004119355.1_ASM411935v1 _02372	ASM76232v1 _01505	E88.fna_02717	Q7451 _01445	Q7452 _02711
rpmI		50S ribosomal protein L35	10	10	1	5	1078				197	197	197	ASM2963622v1 _02295	GCF_003013635.1_ASM301363v1 _00397	GCF_033128185.1_ASM3312818v1 _02249	GCF_033128265.1_ASM3312826v1 _02202	ASM3312828v1 _02212	GCF_004119355.1_ASM411935v1 _01166	ASM76232v1 _00224	E88.fna_02392	Q7451 _01168	Q7452 _02368
group_3309		hypothetical protein	10	10	1	5	1578				269	269	269	ASM2963622v1 _00866	GCF_003013635.1_ASM301363v1 _01636	GCF_033128185.1_ASM3312818v1 _00709	GCF_033128265.1_ASM3312826v1 _00726	ASM3312828v1 _00820	GCF_004119355.1_ASM411935v1 _02071	ASM76232v1 _01876	E88.fna_00881	Q7451 _00785	Q7452 _00861
group_331		hypothetical protein	10	10	1	5	4022				257	1124	894	ASM2963622v1 _02749	GCF_003013635.1_ASM301363v1 _02699	GCF_033128185.1_ASM3312818v1 _02878	GCF_033128265.1_ASM3312826v1 _02823	ASM3312828v1 _02790	GCF_004119355.1_ASM411935v1 _00077	ASM76232v1 _00057	E88.fna_02857	Q7451 _02760	Q7452 _02826
rpmA		50S ribosomal protein L27	10	10	1	5	3554				305	305	305	ASM2963622v1 _02123	GCF_003013635.1_ASM301363v1 _01560	GCF_033128185.1_ASM3312818v1 _02008	GCF_033128265.1_ASM3312826v1 _02031	ASM3312828v1 _02041	GCF_004119355.1_ASM411935v1 _01407	ASM76232v1 _00456	E88.fna_02151	Q7451 _02049	Q7452 _02153
nikR_2		Nickel-responsive regulator	10	10	1	5	2737				320	320	320	ASM2963622v1 _02553	GCF_003013635.1_ASM301363v1 _01137	GCF_033128185.1_ASM3312818v1 _02580	GCF_033128265.1_ASM3312826v1 _02517	ASM3312828v1 _02473	GCF_004119355.1_ASM411935v1 _02459	ASM76232v1 _01595	E88.fna_02631	Q7451 _01358	Q7452 _02624
group_3312		hypothetical protein	10	10	1	5	2390				317	317	317	ASM2963622v1 _00124	GCF_003013635.1_ASM301363v1 _02427	GCF_033128185.1_ASM3312818v1 _02847	GCF_033128265.1_ASM3312826v1 _02793	ASM3312828v1 _02744	GCF_004119355.1_ASM411935v1 _00120	ASM76232v1 _01374	E88.fna_00074	Q7451 _01728	Q7452 _00076
group_3313		hypothetical protein	10	10	1	5	2950				830	830	830	ASM2963622v1 _01526	GCF_003013635.1_ASM301363v1 _01774	GCF_033128185.1_ASM3312818v1 _01360	GCF_033128265.1_ASM3312826v1 _01392	ASM3312828v1 _01405	GCF_004119355.1_ASM411935v1 _00452	ASM76232v1 _01345	E88.fna_01530	Q7451 _00680	Q7452 _01530
group_3314		hypothetical protein	10	10	1	5	3430				260	260	260	ASM2963622v1 _00751	GCF_003013635.1_ASM301363v1 _02308	GCF_033128185.1_ASM3312818v1 _00596	GCF_033128265.1_ASM3312826v1 _00611	ASM3312828v1 _00621	GCF_004119355.1_ASM411935v1 _02733	ASM76232v1 _02172	E88.fna_00762	Q7451 _01800	Q7452 _00749
group_3315		hypothetical protein	10	10	1	5	3866				359	359	359	ASM2963622v1 _02740	GCF_003013635.1_ASM301363v1 _02690	GCF_033128185.1_ASM3312818v1 _02871	GCF_033128265.1_ASM3312826v1 _02814	ASM3312828v1 _02766	GCF_004119355.1_ASM411935v1 _00085	ASM76232v1 _00049	E88.fna_02849	Q7451 _02748	Q7452 _02815
group_3316		Small, acid-soluble spore protein beta	10	10	1	5	1172				200	200	200	ASM2963622v1 _01399	GCF_003013635.1_ASM301363v1 _00260	GCF_033128185.1_ASM3312818v1 _01237	GCF_033128265.1_ASM3312826v1 _01260	ASM3312828v1 _01278	GCF_004119355.1_ASM411935v1 _01809	ASM76232v1 _02485	E88.fna_01421	Q7451 _00062	Q7452 _01392
group_3317		hypothetical protein	10	10	1	5	1853				230	230	230	ASM2963622v1 _01859	GCF_003013635.1_ASM301363v1 _02020	GCF_033128185.1_ASM3312818v1 _01713	GCF_033128265.1_ASM3312826v1 _01724	ASM3312828v1 _01776	GCF_004119355.1_ASM411935v1 _00825	ASM76232v1 _00719	E88.fna_01901	Q7451 _00965	Q7452 _01860
rpsE		30S ribosomal protein S5	10	10	1	5	2653				497	497	497	ASM2963622v1 _02630	GCF_003013635.1_ASM301363v1 _01214	GCF_033128185.1_ASM3312818v1 _02657	GCF_033128265.1_ASM3312826v1 _02606	ASM3312828v1 _02555	GCF_004119355.1_ASM411935v1 _02381	ASM76232v1 _01514	E88.fna_02708	Q7451 _01436	Q7452 _02702
tlp		Small, acid-soluble spore protein Tlp	10	10	1	5	4013				227	227	227	ASM2963622v1 _01466	GCF_003013635.1_ASM301363v1 _01717	GCF_033128185.1_ASM3312818v1 _01303	GCF_033128265.1_ASM3312826v1 _01328	ASM3312828v1 _01349	GCF_004119355.1_ASM411935v1 _00399	ASM76232v1 _02773	E88.fna_01477	Q7451 _02829	Q7452 _01462
group_332		hypothetical protein	10	10	1	5	3844				218	218	218	ASM2963622v1 _02755	GCF_003013635.1_ASM301363v1 _02705	GCF_033128185.1_ASM3312818v1 _02882	GCF_033128265.1_ASM3312826v1 _02829	ASM3312828v1 _02793	GCF_004119355.1_ASM411935v1 _00073	ASM76232v1 _00060	E88.fna_02861	Q7451 _02764	Q7452 _02830
csxB		Exosporium protein B	10	10	1	5	1892				488	488	488	ASM2963622v1 _00540	GCF_003013635.1_ASM301363v1 _01872	GCF_033128185.1_ASM3312818v1 _00392	GCF_033128265.1_ASM3312826v1 _00397	ASM3312828v1 _00403	GCF_004119355.1_ASM411935v1 _00239	ASM76232v1 _02274	E88.fna_00551	Q7451 _00514	Q7452 _00536
pgsA_1		CDP-diacylglycerol--glycerol-3-phosphate 3-phosphatidyltransferase	10	10	1	5	2133				518	518	518	ASM2963622v1 _00353	GCF_003013635.1_ASM301363v1 _01388	GCF_033128185.1_ASM3312818v1 _00208	GCF_033128265.1_ASM3312826v1 _00210	ASM3312828v1 _00213	GCF_004119355.1_ASM411935v1 _02226	ASM76232v1 _00835	E88.fna_00351	Q7451 _01457	Q7452 _00346
group_3322		hypothetical protein	10	10	1	5	3283				428	428	428	ASM2963622v1 _00650	GCF_003013635.1_ASM301363v1 _01278	GCF_033128185.1_ASM3312818v1 _00496	GCF_033128265.1_ASM3312826v1 _00510	ASM3312828v1 _00521	GCF_004119355.1_ASM411935v1 _02659	ASM76232v1 _02632	E88.fna_00669	Q7451 _02273	Q7452 _00660
group_3323		hypothetical protein	10	10	1	5	2898				320	320	320	ASM2963622v1 _01586	GCF_003013635.1_ASM301363v1 _02366	GCF_033128185.1_ASM3312818v1 _01450	GCF_033128265.1_ASM3312826v1 _01453	ASM3312828v1 _01473	GCF_004119355.1_ASM411935v1 _00510	ASM76232v1 _01277	E88.fna_01588	Q7451 _00627	Q7452 _01589
group_3324		hypothetical protein	10	10	1	5	2900				128	128	128	ASM2963622v1 _01584	GCF_003013635.1_ASM301363v1 _02364	GCF_033128185.1_ASM3312818v1 _01448	GCF_033128265.1_ASM3312826v1 _01451	ASM3312828v1 _01471	GCF_004119355.1_ASM411935v1 _00508	ASM76232v1 _01279	E88.fna_01586	Q7451 _00629	Q7452 _01587
group_3325		hypothetical protein	10	10	1	5	2196				788	788	788	ASM2963622v1 _00339	GCF_003013635.1_ASM301363v1 _02081	GCF_033128185.1_ASM3312818v1 _00195	GCF_033128265.1_ASM3312826v1 _00196	ASM3312828v1 _00200	GCF_004119355.1_ASM411935v1 _02239	ASM76232v1 _00848	E88.fna_00338	Q7451 _01470	Q7452 _00333
group_3326		hypothetical protein	10	10	1	5	1330				407	407	407	ASM2963622v1 _01172	GCF_003013635.1_ASM301363v1 _00032	GCF_033128185.1_ASM3312818v1 _01008	GCF_033128265.1_ASM3312826v1 _01032	ASM3312828v1 _01044	GCF_004119355.1_ASM411935v1 _01570	ASM76232v1 _01743	E88.fna_01187	Q7451 _00295	Q7452 _01158
spoVS_1		Stage V sporulation protein S	10	10	1	5	3162				260	260	260	ASM2963622v1 _01274	GCF_003013635.1_ASM301363v1 _00134	GCF_033128185.1_ASM3312818v1 _01111	GCF_033128265.1_ASM3312826v1 _01134	ASM3312828v1 _01150	GCF_004119355.1_ASM411935v1 _01678	ASM76232v1 _02358	E88.fna_01293	Q7451 _00189	Q7452 _01265
group_3328		hypothetical protein	10	10	1	5	259				338	338	338	ASM2963622v1 _01680	GCF_003013635.1_ASM301363v1 _00627	GCF_033128185.1_ASM3312818v1 _01543	GCF_033128265.1_ASM3312826v1 _01547	ASM3312828v1 _01605	GCF_004119355.1_ASM411935v1 _00643	ASM76232v1 _01145	E88.fna_01720	Q7451 _00535	Q7452 _01682
hppA1		Putative K(+)-stimulated pyrophosphate-energized sodium pump	10	10	1	5	2098				2021	2021	2021	ASM2963622v1 _00388	GCF_003013635.1_ASM301363v1 _01423	GCF_033128185.1_ASM3312818v1 _00243	GCF_033128265.1_ASM3312826v1 _00245	ASM3312828v1 _00248	GCF_004119355.1_ASM411935v1 _02189	ASM76232v1 _00800	E88.fna_00388	Q7451 _00357	Q7452 _00382
glmS_2		Glutamate mutase sigma subunit	10	10	1	5	2676				413	413	413	ASM2963622v1 _02608	GCF_003013635.1_ASM301363v1 _01192	GCF_033128185.1_ASM3312818v1 _02635	GCF_033128265.1_ASM3312826v1 _02584	ASM3312828v1 _02533	GCF_004119355.1_ASM411935v1 _02404	ASM76232v1 _01536	E88.fna_02686	Q7451 _01414	Q7452 _02680
group_3331		hypothetical protein	10	10	1	5	1674				248	248	248	ASM2963622v1 _00799	GCF_003013635.1_ASM301363v1 _02169	GCF_033128185.1_ASM3312818v1 _00644	GCF_033128265.1_ASM3312826v1 _00659	ASM3312828v1 _00672	GCF_004119355.1_ASM411935v1 _00219	ASM76232v1 _01809	E88.fna_00813	Q7451 _02684	Q7452 _00796
ydbD		putative manganese catalase	10	10	1	5	1579				593	593	593	ASM2963622v1 _00865	GCF_003013635.1_ASM301363v1 _01637	GCF_033128185.1_ASM3312818v1 _00708	GCF_033128265.1_ASM3312826v1 _00725	ASM3312828v1 _00819	GCF_004119355.1_ASM411935v1 _02072	ASM76232v1 _01875	E88.fna_00880	Q7451 _00784	Q7452 _00860
nrdR_1		Transcriptional repressor NrdR	10	10	1	5	1560				458	458	458	ASM2963622v1 _01159	GCF_003013635.1_ASM301363v1 _00019	GCF_033128185.1_ASM3312818v1 _00993	GCF_033128265.1_ASM3312826v1 _01019	ASM3312828v1 _01030	GCF_004119355.1_ASM411935v1 _01546	ASM76232v1 _01730	E88.fna_01163	Q7451 _00308	Q7452 _01145
mazF		Endoribonuclease MazF	10	10	1	5	2738				356	356	356	ASM2963622v1 _02552	GCF_003013635.1_ASM301363v1 _01136	GCF_033128185.1_ASM3312818v1 _02579	GCF_033128265.1_ASM3312826v1 _02516	ASM3312828v1 _02472	GCF_004119355.1_ASM411935v1 _02460	ASM76232v1 _01596	E88.fna_02630	Q7451 _01357	Q7452 _02623
spoIIID		Stage III sporulation protein D	10	10	1	5	2217				254	254	254	ASM2963622v1 _00316	GCF_003013635.1_ASM301363v1 _02104	GCF_033128185.1_ASM3312818v1 _00172	GCF_033128265.1_ASM3312826v1 _00173	ASM3312828v1 _00177	GCF_004119355.1_ASM411935v1 _02262	ASM76232v1 _00869	E88.fna_00315	Q7451 _01495	Q7452 _00310
pduA_3		Propanediol utilization protein PduA	10	10	1	5	975				284	284	284	ASM2963622v1 _02191	GCF_003013635.1_ASM301363v1 _00500	GCF_033128185.1_ASM3312818v1 _02145	GCF_033128265.1_ASM3312826v1 _02099	ASM3312828v1 _02109	GCF_004119355.1_ASM411935v1 _01270	ASM76232v1 _00327	E88.fna_02288	Q7451 _01920	Q7452 _02249
fdx		Ferredoxin	10	10	1	5	1747				191	191	191	ASM2963622v1 _00249	GCF_003013635.1_ASM301363v1 _01986	GCF_033128185.1_ASM3312818v1 _00105	GCF_033128265.1_ASM3312826v1 _00106	ASM3312828v1 _00110	GCF_004119355.1_ASM411935v1 _02331	ASM76232v1 _00936	E88.fna_00246	Q7451 _01562	Q7452 _00243
group_3338		putative protein	10	10	1	5	3145				350	350	350	ASM2963622v1 _01258	GCF_003013635.1_ASM301363v1 _00118	GCF_033128185.1_ASM3312818v1 _01095	GCF_033128265.1_ASM3312826v1 _01118	ASM3312828v1 _01133	GCF_004119355.1_ASM411935v1 _01661	ASM76232v1 _02341	E88.fna_01276	Q7451 _00205	Q7452 _01249
group_3339		hypothetical protein	10	10	1	5	1124				212	212	212	ASM2963622v1 _01435	GCF_003013635.1_ASM301363v1 _01688	GCF_033128185.1_ASM3312818v1 _01273	GCF_033128265.1_ASM3312826v1 _01297	ASM3312828v1 _01318	GCF_004119355.1_ASM411935v1 _01836	ASM76232v1 _02525	E88.fna_01447	Q7451 _00024	Q7452 _01431
cmpR_2		HTH-type transcriptional activator CmpR	10	10	1	5	1297				890	890	890	ASM2963622v1 _01204	GCF_003013635.1_ASM301363v1 _00064	GCF_033128185.1_ASM3312818v1 _01037	GCF_033128265.1_ASM3312826v1 _01064	ASM3312828v1 _01075	GCF_004119355.1_ASM411935v1 _01603	ASM76232v1 _01774	E88.fna_01220	Q7451 _00264	Q7452 _01190
asnC		Regulatory protein AsnC	10	10	1	5	3334				473	473	473	ASM2963622v1 _00563	GCF_003013635.1_ASM301363v1 _01365	GCF_033128185.1_ASM3312818v1 _00415	GCF_033128265.1_ASM3312826v1 _00420	ASM3312828v1 _00426	GCF_004119355.1_ASM411935v1 _02564	ASM76232v1 _02293	E88.fna_00574	Q7451 _02076	Q7452 _00558
group_3342	acpP_2	Acyl carrier protein	10	10	1	5	3159				233	233	233	ASM2963622v1 _01271	GCF_003013635.1_ASM301363v1 _00131	GCF_033128185.1_ASM3312818v1 _01108	GCF_033128265.1_ASM3312826v1 _01131	ASM3312828v1 _01147	GCF_004119355.1_ASM411935v1 _01675	ASM76232v1 _02355	E88.fna_01290	Q7451 _00192	Q7452 _01262
group_3343		hypothetical protein	10	10	1	5	2265				398	398	398	ASM2963622v1 _02674	GCF_003013635.1_ASM301363v1 _02656	GCF_033128185.1_ASM3312818v1 _02701	GCF_033128265.1_ASM3312826v1 _02650	ASM3312828v1 _02601	GCF_004119355.1_ASM411935v1 _00354	ASM76232v1 _02697	E88.fna_02752	Q7451 _02783	Q7452 _02746
rpmB		50S ribosomal protein L28	10	10	1	5	3144				191	191	191	ASM2963622v1 _01257	GCF_003013635.1_ASM301363v1 _00117	GCF_033128185.1_ASM3312818v1 _01094	GCF_033128265.1_ASM3312826v1 _01117	ASM3312828v1 _01132	GCF_004119355.1_ASM411935v1 _01660	ASM76232v1 _02340	E88.fna_01275	Q7451 _00206	Q7452 _01248
group_3345		hypothetical protein	10	10	1	5	3235				167	167	167	ASM2963622v1 _01344	GCF_003013635.1_ASM301363v1 _00204	GCF_033128185.1_ASM3312818v1 _01181	GCF_033128265.1_ASM3312826v1 _01205	ASM3312828v1 _01222	GCF_004119355.1_ASM411935v1 _01752	ASM76232v1 _02429	E88.fna_01364	Q7451 _00120	Q7452 _01334
yeeD_2		Putative sulfur carrier protein YeeD	10	10	1	5	1299				227	227	227	ASM2963622v1 _01202	GCF_003013635.1_ASM301363v1 _00062	GCF_033128185.1_ASM3312818v1 _01035	GCF_033128265.1_ASM3312826v1 _01062	ASM3312828v1 _01073	GCF_004119355.1_ASM411935v1 _01601	ASM76232v1 _01772	E88.fna_01218	Q7451 _00266	Q7452 _01188
cspA		Cold shock protein CspA	10	10	1	5	2077				203	203	203	ASM2963622v1 _00407	GCF_003013635.1_ASM301363v1 _01442	GCF_033128185.1_ASM3312818v1 _00260	GCF_033128265.1_ASM3312826v1 _00264	ASM3312828v1 _00268	GCF_004119355.1_ASM411935v1 _02168	ASM76232v1 _00781	E88.fna_00409	Q7451 _00375	Q7452 _00401
rpsU		30S ribosomal protein S21	10	10	1	5	3518				176	176	176	ASM2963622v1 _02089	GCF_003013635.1_ASM301363v1 _01526	GCF_033128185.1_ASM3312818v1 _01972	GCF_033128265.1_ASM3312826v1 _01997	ASM3312828v1 _02007	GCF_004119355.1_ASM411935v1 _01441	ASM76232v1 _00490	E88.fna_02117	Q7451 _02014	Q7452 _02118
rpoZ		DNA-directed RNA polymerase subunit omega	10	10	1	5	3131				218	218	218	ASM2963622v1 _01244	GCF_003013635.1_ASM301363v1 _00104	GCF_033128185.1_ASM3312818v1 _01081	GCF_033128265.1_ASM3312826v1 _01104	ASM3312828v1 _01119	GCF_004119355.1_ASM411935v1 _01646	ASM76232v1 _02327	E88.fna_01262	Q7451 _00219	Q7452 _01235
infA		Translation initiation factor IF-1	10	10	1	5	2660				218	218	218	ASM2963622v1 _02623	GCF_003013635.1_ASM301363v1 _01207	GCF_033128185.1_ASM3312818v1 _02650	GCF_033128265.1_ASM3312826v1 _02599	ASM3312828v1 _02548	GCF_004119355.1_ASM411935v1 _02388	ASM76232v1 _01521	E88.fna_02701	Q7451 _01429	Q7452 _02695
rpmH		50S ribosomal protein L34	10	10	1	5	2409				134	134	134	ASM2963622v1 _00143	GCF_003013635.1_ASM301363v1 _02446	GCF_033128185.1_ASM3312818v1 _02866	GCF_033128265.1_ASM3312826v1 _02812	ASM3312828v1 _02763	GCF_004119355.1_ASM411935v1 _00101	ASM76232v1 _01355	E88.fna_00055	Q7451 _01746	Q7452 _00058
ntpK		V-type sodium ATPase subunit K	10	10	1	5	1248				473	473	473	ASM2963622v1 _00997	GCF_003013635.1_ASM301363v1 _00896	GCF_033128185.1_ASM3312818v1 _00840	GCF_033128265.1_ASM3312826v1 _00857	ASM3312828v1 _00947	GCF_004119355.1_ASM411935v1 _01939	ASM76232v1 _02003	E88.fna_01013	Q7451 _00926	Q7452 _00996
hypA_2		Hydrogenase maturation factor HypA	10	10	1	5	2840				164	164	164	ASM2963622v1 _02484	GCF_003013635.1_ASM301363v1 _01065	GCF_033128185.1_ASM3312818v1 _02516	GCF_033128265.1_ASM3312826v1 _02455	ASM3312828v1 _02411	GCF_004119355.1_ASM411935v1 _02520	ASM76232v1 _01656	E88.fna_02570	Q7451 _01293	Q7452 _02559
cobO_1		Corrinoid adenosyltransferase	10	10	1	5	3415				518	518	518	ASM2963622v1 _00738	GCF_003013635.1_ASM301363v1 _02484	GCF_033128185.1_ASM3312818v1 _00583	GCF_033128265.1_ASM3312826v1 _00598	ASM3312828v1 _00607	GCF_004119355.1_ASM411935v1 _02746	ASM76232v1 _02158	E88.fna_00748	Q7451 _01813	Q7452 _00736
rpsZ		30S ribosomal protein S14 type Z	10	10	1	5	2649				185	185	185	ASM2963622v1 _02634	GCF_003013635.1_ASM301363v1 _01218	GCF_033128185.1_ASM3312818v1 _02661	GCF_033128265.1_ASM3312826v1 _02610	ASM3312828v1 _02559	GCF_004119355.1_ASM411935v1 _02377	ASM76232v1 _01510	E88.fna_02712	Q7451 _01440	Q7452 _02706
rpmE		50S ribosomal protein L31	10	10	1	5	2236				212	212	212	ASM2963622v1 _00297	GCF_003013635.1_ASM301363v1 _02123	GCF_033128185.1_ASM3312818v1 _00153	GCF_033128265.1_ASM3312826v1 _00154	ASM3312828v1 _00158	GCF_004119355.1_ASM411935v1 _02281	ASM76232v1 _00888	E88.fna_00296	Q7451 _01514	Q7452 _00291
rpsF		30S ribosomal protein S6	10	10	1	5	2393				284	284	284	ASM2963622v1 _00127	GCF_003013635.1_ASM301363v1 _02430	GCF_033128185.1_ASM3312818v1 _02850	GCF_033128265.1_ASM3312826v1 _02796	ASM3312828v1 _02747	GCF_004119355.1_ASM411935v1 _00117	ASM76232v1 _01371	E88.fna_00071	Q7451 _01731	Q7452 _00073
scdA		Iron-sulfur cluster repair protein ScdA	10	10	1	5	2379				182	182	182	ASM2963622v1 _00113	GCF_003013635.1_ASM301363v1 _02416	GCF_033128185.1_ASM3312818v1 _02836	GCF_033128265.1_ASM3312826v1 _02782	ASM3312828v1 _02733	GCF_004119355.1_ASM411935v1 _00131	ASM76232v1 _01385	E88.fna_00085	Q7451 _01717	Q7452 _00087
group_3359		hypothetical protein	10	10	1	5	1377				251	251	251	ASM2963622v1 _01058	GCF_003013635.1_ASM301363v1 _00955	GCF_033128185.1_ASM3312818v1 _00899	GCF_033128265.1_ASM3312826v1 _00918	ASM3312828v1 _01008	GCF_004119355.1_ASM411935v1 _01880	ASM76232v1 _02062	E88.fna_01072	Q7451 _02205	Q7452 _01055
group_3360		RNA-binding protein	10	10	1	5	3551				293	293	293	ASM2963622v1 _02120	GCF_003013635.1_ASM301363v1 _01557	GCF_033128185.1_ASM3312818v1 _02005	GCF_033128265.1_ASM3312826v1 _02028	ASM3312828v1 _02038	GCF_004119355.1_ASM411935v1 _01410	ASM76232v1 _00459	E88.fna_02148	Q7451 _02046	Q7452 _02150
spoIIIAB		Stage III sporulation protein AB	10	10	1	5	298				521	521	521	ASM2963622v1 _01642	GCF_003013635.1_ASM301363v1 _00589	GCF_033128185.1_ASM3312818v1 _01504	GCF_033128265.1_ASM3312826v1 _01509	ASM3312828v1 _01566	GCF_004119355.1_ASM411935v1 _00604	ASM76232v1 _01184	E88.fna_01681	Q7451 _00573	Q7452 _01644
group_3362		hypothetical protein	10	10	1	5	299				197	197	197	ASM2963622v1 _01641	GCF_003013635.1_ASM301363v1 _00588	GCF_033128185.1_ASM3312818v1 _01503	GCF_033128265.1_ASM3312826v1 _01508	ASM3312828v1 _01565	GCF_004119355.1_ASM411935v1 _00603	ASM76232v1 _01185	E88.fna_01680	Q7451 _00574	Q7452 _01643
group_3363		hypothetical protein	10	10	1	5	3490				164	164	164	ASM2963622v1 _02063	GCF_003013635.1_ASM301363v1 _01500	GCF_033128185.1_ASM3312818v1 _01946	GCF_033128265.1_ASM3312826v1 _01971	ASM3312828v1 _01979	GCF_004119355.1_ASM411935v1 _01467	ASM76232v1 _00516	E88.fna_02091	Q7451 _01988	Q7452 _02092
group_3364		hypothetical protein	10	10	1	5	3234				248	248	248	ASM2963622v1 _01343	GCF_003013635.1_ASM301363v1 _00203	GCF_033128185.1_ASM3312818v1 _01180	GCF_033128265.1_ASM3312826v1 _01204	ASM3312828v1 _01221	GCF_004119355.1_ASM411935v1 _01751	ASM76232v1 _02428	E88.fna_01363	Q7451 _00121	Q7452 _01333
group_3365		hypothetical protein	10	10	1	5	2330				179	179	179	ASM2963622v1 _00058	GCF_003013635.1_ASM301363v1 _02248	GCF_033128185.1_ASM3312818v1 _02780	GCF_033128265.1_ASM3312826v1 _02727	ASM3312828v1 _02678	GCF_004119355.1_ASM411935v1 _00298	ASM76232v1 _01440	E88.fna_00139	Q7451 _01661	Q7452 _00140
group_3366		hypothetical protein	10	10	1	5	2715				371	371	371	ASM2963622v1 _02575	GCF_003013635.1_ASM301363v1 _01159	GCF_033128185.1_ASM3312818v1 _02602	GCF_033128265.1_ASM3312826v1 _02539	ASM3312828v1 _02495	GCF_004119355.1_ASM411935v1 _02437	ASM76232v1 _01573	E88.fna_02653	Q7451 _01380	Q7452 _02646
group_3367		hypothetical protein	10	10	1	5	2391				266	266	266	ASM2963622v1 _00125	GCF_003013635.1_ASM301363v1 _02428	GCF_033128185.1_ASM3312818v1 _02848	GCF_033128265.1_ASM3312826v1 _02794	ASM3312828v1 _02745	GCF_004119355.1_ASM411935v1 _00119	ASM76232v1 _01373	E88.fna_00073	Q7451 _01729	Q7452 _00075
srrA_2		Transcriptional regulatory protein SrrA	10	10	1	5	2908				695	695	695	ASM2963622v1 _01576	GCF_003013635.1_ASM301363v1 _02356	GCF_033128185.1_ASM3312818v1 _01440	GCF_033128265.1_ASM3312826v1 _01443	ASM3312828v1 _01463	GCF_004119355.1_ASM411935v1 _00500	ASM76232v1 _01287	E88.fna_01578	Q7451 _00637	Q7452 _01579
rplM		50S ribosomal protein L13	10	10	1	5	2671				434	434	434	ASM2963622v1 _02612	GCF_003013635.1_ASM301363v1 _01196	GCF_033128185.1_ASM3312818v1 _02639	GCF_033128265.1_ASM3312826v1 _02588	ASM3312828v1 _02537	GCF_004119355.1_ASM411935v1 _02399	ASM76232v1 _01532	E88.fna_02690	Q7451 _01418	Q7452 _02684
rpsP		30S ribosomal protein S16	10	10	1	5	3168				257	257	257	ASM2963622v1 _01279	GCF_003013635.1_ASM301363v1 _00139	GCF_033128185.1_ASM3312818v1 _01116	GCF_033128265.1_ASM3312826v1 _01140	ASM3312828v1 _01156	GCF_004119355.1_ASM411935v1 _01684	ASM76232v1 _02364	E88.fna_01299	Q7451 _00184	Q7452 _01270
nusA_1		Transcription termination/antitermination protein NusA	10	10	1	5	3169				227	227	227	ASM2963622v1 _01280	GCF_003013635.1_ASM301363v1 _00140	GCF_033128185.1_ASM3312818v1 _01117	GCF_033128265.1_ASM3312826v1 _01141	ASM3312828v1 _01157	GCF_004119355.1_ASM411935v1 _01685	ASM76232v1 _02365	E88.fna_01300	Q7451 _00183	Q7452 _01271
hbd		3-hydroxybutyryl-CoA dehydrogenase	10	10	1	5	2865				848	848	848	ASM2963622v1 _02458	GCF_003013635.1_ASM301363v1 _02373	GCF_033128185.1_ASM3312818v1 _02490	GCF_033128265.1_ASM3312826v1 _02429	ASM3312828v1 _02385	GCF_004119355.1_ASM411935v1 _01017	ASM76232v1 _02824	E88.fna_02540	Q7451 _02626	Q7452 _02534
rbfA		Ribosome-binding factor A	10	10	1	5	3198				365	365	365	ASM2963622v1 _01308	GCF_003013635.1_ASM301363v1 _00168	GCF_033128185.1_ASM3312818v1 _01145	GCF_033128265.1_ASM3312826v1 _01169	ASM3312828v1 _01186	GCF_004119355.1_ASM411935v1 _01713	ASM76232v1 _02393	E88.fna_01328	Q7451 _00155	Q7452 _01299
ftsE		Cell division ATP-binding protein FtsE	10	10	1	5	2740				686	686	686	ASM2963622v1 _02550	GCF_003013635.1_ASM301363v1 _01134	GCF_033128185.1_ASM3312818v1 _02577	GCF_033128265.1_ASM3312826v1 _02514	ASM3312828v1 _02470	GCF_004119355.1_ASM411935v1 _02462	ASM76232v1 _01598	E88.fna_02628	Q7451 _01355	Q7452 _02621
rplV		50S ribosomal protein L22	10	10	1	5	2640				335	335	335	ASM2963622v1 _02642	GCF_003013635.1_ASM301363v1 _01226	GCF_033128185.1_ASM3312818v1 _02669	GCF_033128265.1_ASM3312826v1 _02618	ASM3312828v1 _02568	GCF_004119355.1_ASM411935v1 _02369	ASM76232v1 _01502	E88.fna_02720	Q7451 _01448	Q7452 _02714
rpmD		50S ribosomal protein L30	10	10	1	5	2654				179	179	179	ASM2963622v1 _02629	GCF_003013635.1_ASM301363v1 _01213	GCF_033128185.1_ASM3312818v1 _02656	GCF_033128265.1_ASM3312826v1 _02605	ASM3312828v1 _02554	GCF_004119355.1_ASM411935v1 _02382	ASM76232v1 _01515	E88.fna_02707	Q7451 _01435	Q7452 _02701
sigE_2		RNA polymerase sigma-35 factor	10	10	1	5	1557				707	707	707	ASM2963622v1 _01156	GCF_003013635.1_ASM301363v1 _00016	GCF_033128185.1_ASM3312818v1 _00990	GCF_033128265.1_ASM3312826v1 _01016	ASM3312828v1 _01027	GCF_004119355.1_ASM411935v1 _01543	ASM76232v1 _01727	E88.fna_01160	Q7451 _00311	Q7452 _01142
rplN		50S ribosomal protein L14	10	10	1	5	2646				368	368	368	ASM2963622v1 _02637	GCF_003013635.1_ASM301363v1 _01221	GCF_033128185.1_ASM3312818v1 _02664	GCF_033128265.1_ASM3312826v1 _02613	ASM3312828v1 _02562	GCF_004119355.1_ASM411935v1 _02374	ASM76232v1 _01507	E88.fna_02715	Q7451 _01443	Q7452 _02709
copZ		Copper chaperone CopZ	10	10	1	5	3586				206	206	206	ASM2963622v1 _00871	GCF_003013635.1_ASM301363v1 _01631	GCF_033128185.1_ASM3312818v1 _00716	GCF_033128265.1_ASM3312826v1 _00731	ASM3312828v1 _00826	GCF_004119355.1_ASM411935v1 _02065	ASM76232v1 _01882	E88.fna_00887	Q7451 _00791	Q7452 _00867
group_3380		hypothetical protein	10	10	1	5	3119				227	227	227	ASM2963622v1 _01232	GCF_003013635.1_ASM301363v1 _00092	GCF_033128185.1_ASM3312818v1 _01069	GCF_033128265.1_ASM3312826v1 _01092	ASM3312828v1 _01107	GCF_004119355.1_ASM411935v1 _01634	ASM76232v1 _02315	E88.fna_01250	Q7451 _00231	Q7452 _01223
rplP		50S ribosomal protein L16	10	10	1	5	2643				443	443	443	ASM2963622v1 _02640	GCF_003013635.1_ASM301363v1 _01224	GCF_033128185.1_ASM3312818v1 _02667	GCF_033128265.1_ASM3312826v1 _02616	ASM3312828v1 _02565	GCF_004119355.1_ASM411935v1 _02371	ASM76232v1 _01504	E88.fna_02718	Q7451 _01446	Q7452 _02712
group_3382		Protein	10	10	1	5	1652				329	329	329	ASM2963622v1 _00821	GCF_003013635.1_ASM301363v1 _01681	GCF_033128185.1_ASM3312818v1 _00664	GCF_033128265.1_ASM3312826v1 _00681	ASM3312828v1 _00694	GCF_004119355.1_ASM411935v1 _02117	ASM76232v1 _01829	E88.fna_00835	Q7451 _00741	Q7452 _00818
rpsI		30S ribosomal protein S9	10	10	1	5	2672				392	392	392	ASM2963622v1 _02611	GCF_003013635.1_ASM301363v1 _01195	GCF_033128185.1_ASM3312818v1 _02638	GCF_033128265.1_ASM3312826v1 _02587	ASM3312828v1 _02536	GCF_004119355.1_ASM411935v1 _02400	ASM76232v1 _01533	E88.fna_02689	Q7451 _01417	Q7452 _02683
rpmF		50S ribosomal protein L32	10	10	1	5	3157				182	182	182	ASM2963622v1 _01269	GCF_003013635.1_ASM301363v1 _00129	GCF_033128185.1_ASM3312818v1 _01106	GCF_033128265.1_ASM3312826v1 _01129	ASM3312828v1 _01145	GCF_004119355.1_ASM411935v1 _01673	ASM76232v1 _02353	E88.fna_01288	Q7451 _00194	Q7452 _01260
rpmJ		50S ribosomal protein L36	10	10	1	5	2661				113	113	113	ASM2963622v1 _02622	GCF_003013635.1_ASM301363v1 _01206	GCF_033128185.1_ASM3312818v1 _02649	GCF_033128265.1_ASM3312826v1 _02598	ASM3312828v1 _02547	GCF_004119355.1_ASM411935v1 _02389	ASM76232v1 _01522	E88.fna_02700	Q7451 _01428	Q7452 _02694
group_3386		hypothetical protein	10	10	1	5	2311				305	305	305	ASM2963622v1 _00041	GCF_003013635.1_ASM301363v1 _02542	GCF_033128185.1_ASM3312818v1 _02763	GCF_033128265.1_ASM3312826v1 _02710	ASM3312828v1 _02661	GCF_004119355.1_ASM411935v1 _00161	ASM76232v1 _01457	E88.fna_00158	Q7451 _01644	Q7452 _00157
atpH		ATP synthase subunit c	10	10	1	5	3718				425	425	425	ASM2963622v1 _02348	GCF_003013635.1_ASM301363v1 _00344	GCF_033128185.1_ASM3312818v1 _02301	GCF_033128265.1_ASM3312826v1 _02255	ASM3312828v1 _02261	GCF_004119355.1_ASM411935v1 _01116	ASM76232v1 _00174	E88.fna_02441	Q7451 _01217	Q7452 _02421
group_3388		hypothetical protein	10	10	1	5	3559				1862	1862	1862	ASM2963622v1 _02128	GCF_003013635.1_ASM301363v1 _01565	GCF_033128185.1_ASM3312818v1 _02013	GCF_033128265.1_ASM3312826v1 _02036	ASM3312828v1 _02046	GCF_004119355.1_ASM411935v1 _01402	ASM76232v1 _00451	E88.fna_02156	Q7451 _02054	Q7452 _02158
rplD		50S ribosomal protein L4	10	10	1	5	2636				620	620	620	ASM2963622v1 _02646	GCF_003013635.1_ASM301363v1 _01230	GCF_033128185.1_ASM3312818v1 _02673	GCF_033128265.1_ASM3312826v1 _02622	ASM3312828v1 _02572	GCF_004119355.1_ASM411935v1 _02365	ASM76232v1 _01498	E88.fna_02724	Q7451 _01452	Q7452 _02718
rplX		50S ribosomal protein L24	10	10	1	5	2647				320	320	320	ASM2963622v1 _02636	GCF_003013635.1_ASM301363v1 _01220	GCF_033128185.1_ASM3312818v1 _02663	GCF_033128265.1_ASM3312826v1 _02612	ASM3312828v1 _02561	GCF_004119355.1_ASM411935v1 _02375	ASM76232v1 _01508	E88.fna_02714	Q7451 _01442	Q7452 _02708
group_3391		Magnesium transporter MgtE	10	10	1	5	1162				1343	1343	1343	ASM2963622v1 _01389	GCF_003013635.1_ASM301363v1 _00250	GCF_033128185.1_ASM3312818v1 _01227	GCF_033128265.1_ASM3312826v1 _01250	ASM3312828v1 _01268	GCF_004119355.1_ASM411935v1 _01799	ASM76232v1 _02475	E88.fna_01411	Q7451 _00072	Q7452 _01382
rnz		Ribonuclease Z	10	10	1	5	3619				878	878	878	ASM2963622v1 _00899	GCF_003013635.1_ASM301363v1 _01603	GCF_033128185.1_ASM3312818v1 _00746	GCF_033128265.1_ASM3312826v1 _00759	ASM3312828v1 _00854	GCF_004119355.1_ASM411935v1 _02037	ASM76232v1 _01910	E88.fna_00915	Q7451 _00817	Q7452 _00893
lysS		Lysine--tRNA ligase	10	10	1	5	2281				1508	1508	1508	ASM2963622v1 _00006	GCF_003013635.1_ASM301363v1 _02725	GCF_033128185.1_ASM3312818v1 _02728	GCF_033128265.1_ASM3312826v1 _02675	ASM3312828v1 _02626	GCF_004119355.1_ASM411935v1 _00196	ASM76232v1 _01492	E88.fna_00193	Q7451 _01609	Q7452 _00192
rhaR_3		HTH-type transcriptional activator RhaR	10	10	1	5	1099				989	989	989	ASM2963622v1 _01462	GCF_003013635.1_ASM301363v1 _01713	GCF_033128185.1_ASM3312818v1 _01299	GCF_033128265.1_ASM3312826v1 _01324	ASM3312828v1 _01345	GCF_004119355.1_ASM411935v1 _00395	ASM76232v1 _02777	E88.fna_01473	Q7451 _02825	Q7452 _01458
group_3407		putative FAD-linked oxidoreductase	10	10	1	5	1267				1409	1409	1409	ASM2963622v1 _00978	GCF_003013635.1_ASM301363v1 _00877	GCF_033128185.1_ASM3312818v1 _00821	GCF_033128265.1_ASM3312826v1 _00838	ASM3312828v1 _00928	GCF_004119355.1_ASM411935v1 _01958	ASM76232v1 _01984	E88.fna_00994	Q7451 _00907	Q7452 _00977
pilT		Twitching mobility protein	10	10	1	5	1552				1055	1055	1055	ASM2963622v1 _01151	GCF_003013635.1_ASM301363v1 _00011	GCF_033128185.1_ASM3312818v1 _00985	GCF_033128265.1_ASM3312826v1 _01011	ASM3312828v1 _01022	GCF_004119355.1_ASM411935v1 _01538	ASM76232v1 _01722	E88.fna_01155	Q7451 _00316	Q7452 _01137
eutL		Ethanolamine utilization protein EutL	10	10	1	5	978				656	656	656	ASM2963622v1 _02194	GCF_003013635.1_ASM301363v1 _00497	GCF_033128185.1_ASM3312818v1 _02148	GCF_033128265.1_ASM3312826v1 _02102	ASM3312828v1 _02112	GCF_004119355.1_ASM411935v1 _01267	ASM76232v1 _00324	E88.fna_02291	Q7451 _01923	Q7452 _02252
group_3410		hypothetical protein	10	10	1	5	3413				752	752	752	ASM2963622v1 _00736	GCF_003013635.1_ASM301363v1 _02482	GCF_033128185.1_ASM3312818v1 _00581	GCF_033128265.1_ASM3312826v1 _00596	ASM3312828v1 _00605	GCF_004119355.1_ASM411935v1 _02748	ASM76232v1 _02156	E88.fna_00746	Q7451 _01815	Q7452 _00734
group_3411		hypothetical protein	10	10	1	5	1098				518	518	518	ASM2963622v1 _01463	GCF_003013635.1_ASM301363v1 _01714	GCF_033128185.1_ASM3312818v1 _01300	GCF_033128265.1_ASM3312826v1 _01325	ASM3312828v1 _01346	GCF_004119355.1_ASM411935v1 _00396	ASM76232v1 _02776	E88.fna_01474	Q7451 _02826	Q7452 _01459
hemA		Glutamyl-tRNA reductase	10	10	1	5	3397				1199	1199	1199	ASM2963622v1 _00721	GCF_003013635.1_ASM301363v1 _02467	GCF_033128185.1_ASM3312818v1 _00566	GCF_033128265.1_ASM3312826v1 _00581	ASM3312828v1 _00590	GCF_004119355.1_ASM411935v1 _02763	ASM76232v1 _02141	E88.fna_00730	Q7451 _01831	Q7452 _00719
group_3413	bcrA_5	Bacitracin transport ATP-binding protein BcrA	10	10	1	5	1815				914	914	914	ASM2963622v1 _01852	GCF_003013635.1_ASM301363v1 _00797	GCF_033128185.1_ASM3312818v1 _01707	GCF_033128265.1_ASM3312826v1 _01717	ASM3312828v1 _01769	GCF_004119355.1_ASM411935v1 _00818	ASM76232v1 _00986	E88.fna_01894	Q7451 _00959	Q7452 _01854
rbsA_1		Ribose import ATP-binding protein RbsA	10	10	1	5	3623				1505	1505	1505	ASM2963622v1 _00903	GCF_003013635.1_ASM301363v1 _01599	GCF_033128185.1_ASM3312818v1 _00750	GCF_033128265.1_ASM3312826v1 _00763	ASM3312828v1 _00858	GCF_004119355.1_ASM411935v1 _02033	ASM76232v1 _01914	E88.fna_00919	Q7451 _00820	Q7452 _00896
group_3415		Aspartate aminotransferase	10	10	1	5	3238				1199	1199	1199	ASM2963622v1 _01347	GCF_003013635.1_ASM301363v1 _00207	GCF_033128185.1_ASM3312818v1 _01184	GCF_033128265.1_ASM3312826v1 _01208	ASM3312828v1 _01225	GCF_004119355.1_ASM411935v1 _01755	ASM76232v1 _02432	E88.fna_01367	Q7451 _00117	Q7452 _01337
speE		Polyamine aminopropyltransferase	10	10	1	5	1046				845	848	846	ASM2963622v1 _02263	GCF_003013635.1_ASM301363v1 _00429	GCF_033128185.1_ASM3312818v1 _02217	GCF_033128265.1_ASM3312826v1 _02170	ASM3312828v1 _02180	GCF_004119355.1_ASM411935v1 _01198	ASM76232v1 _00256	E88.fna_02360	Q7451 _01136	Q7452 _02336
group_3417		hypothetical protein	10	10	1	5	1664				1340	1340	1340	ASM2963622v1 _00809	GCF_003013635.1_ASM301363v1 _02179	GCF_033128185.1_ASM3312818v1 _00654	GCF_033128265.1_ASM3312826v1 _00669	ASM3312828v1 _00682	GCF_004119355.1_ASM411935v1 _00209	ASM76232v1 _01799	E88.fna_00823	Q7451 _02694	Q7452 _00808
sigG		RNA polymerase sigma-G factor	10	10	1	5	1558				773	773	773	ASM2963622v1 _01157	GCF_003013635.1_ASM301363v1 _00017	GCF_033128185.1_ASM3312818v1 _00991	GCF_033128265.1_ASM3312826v1 _01017	ASM3312828v1 _01028	GCF_004119355.1_ASM411935v1 _01544	ASM76232v1 _01728	E88.fna_01161	Q7451 _00310	Q7452 _01143
dhaD		Glycerol dehydrogenase	10	10	1	5	3353				1100	1100	1100	ASM2963622v1 _00591	GCF_003013635.1_ASM301363v1 _01337	GCF_033128185.1_ASM3312818v1 _00443	GCF_033128265.1_ASM3312826v1 _00448	ASM3312828v1 _00458	GCF_004119355.1_ASM411935v1 _02592	ASM76232v1 _02569	E88.fna_00602	Q7451 _02105	Q7452 _00587
rluC		Ribosomal large subunit pseudouridine synthase C	10	10	1	5	1257				962	962	962	ASM2963622v1 _00988	GCF_003013635.1_ASM301363v1 _00887	GCF_033128185.1_ASM3312818v1 _00831	GCF_033128265.1_ASM3312826v1 _00848	ASM3312828v1 _00938	GCF_004119355.1_ASM411935v1 _01948	ASM76232v1 _01994	E88.fna_01004	Q7451 _00917	Q7452 _00987
pncA		Nicotinamidase	10	10	1	5	3319				560	560	560	ASM2963622v1 _00695	GCF_003013635.1_ASM301363v1 _02631	GCF_033128185.1_ASM3312818v1 _00540	GCF_033128265.1_ASM3312826v1 _00555	ASM3312828v1 _00564	GCF_004119355.1_ASM411935v1 _02694	ASM76232v1 _02675	E88.fna_00704	Q7451 _02232	Q7452 _00693
yhbO		Protein/nucleic acid deglycase 2	10	10	1	5	3340				521	521	521	ASM2963622v1 _00568	GCF_003013635.1_ASM301363v1 _01360	GCF_033128185.1_ASM3312818v1 _00420	GCF_033128265.1_ASM3312826v1 _00425	ASM3312828v1 _00431	GCF_004119355.1_ASM411935v1 _02569	ASM76232v1 _02298	E88.fna_00579	Q7451 _02082	Q7452 _00564
fhs		Formate--tetrahydrofolate ligase	10	10	1	5	3744				1679	1679	1679	ASM2963622v1 _02322	GCF_003013635.1_ASM301363v1 _00370	GCF_033128185.1_ASM3312818v1 _02274	GCF_033128265.1_ASM3312826v1 _02229	ASM3312828v1 _02236	GCF_004119355.1_ASM411935v1 _01142	ASM76232v1 _00200	E88.fna_02416	Q7451 _01197	Q7452 _02396
plsX		Phosphate acyltransferase	10	10	1	5	3158				1004	1004	1004	ASM2963622v1 _01270	GCF_003013635.1_ASM301363v1 _00130	GCF_033128185.1_ASM3312818v1 _01107	GCF_033128265.1_ASM3312826v1 _01130	ASM3312828v1 _01146	GCF_004119355.1_ASM411935v1 _01674	ASM76232v1 _02354	E88.fna_01289	Q7451 _00193	Q7452 _01261
tig		Trigger factor	10	10	1	5	3673				1295	1295	1295	ASM2963622v1 _02391	GCF_003013635.1_ASM301363v1 _00301	GCF_033128185.1_ASM3312818v1 _02344	GCF_033128265.1_ASM3312826v1 _02298	ASM3312828v1 _02307	GCF_004119355.1_ASM411935v1 _01073	ASM76232v1 _00131	E88.fna_02484	Q7451 _01260	Q7452 _02464
citE_2		Citrate lyase subunit beta	10	10	1	5	2683				875	875	875	ASM2963622v1 _02601	GCF_003013635.1_ASM301363v1 _01185	GCF_033128185.1_ASM3312818v1 _02628	GCF_033128265.1_ASM3312826v1 _02577	ASM3312828v1 _02526	GCF_004119355.1_ASM411935v1 _02411	ASM76232v1 _01543	E88.fna_02679	Q7451 _01407	Q7452 _02673
ybiT_1		putative ABC transporter ATP-binding protein YbiT	10	10	1	5	3368				1586	1586	1586	ASM2963622v1 _00576	GCF_003013635.1_ASM301363v1 _01352	GCF_033128185.1_ASM3312818v1 _00428	GCF_033128265.1_ASM3312826v1 _00433	ASM3312828v1 _00443	GCF_004119355.1_ASM411935v1 _02577	ASM76232v1 _02554	E88.fna_00587	Q7451 _02090	Q7452 _00572
gmk		Guanylate kinase	10	10	1	5	3130				626	626	626	ASM2963622v1 _01243	GCF_003013635.1_ASM301363v1 _00103	GCF_033128185.1_ASM3312818v1 _01080	GCF_033128265.1_ASM3312826v1 _01103	ASM3312828v1 _01118	GCF_004119355.1_ASM411935v1 _01645	ASM76232v1 _02326	E88.fna_01261	Q7451 _00220	Q7452 _01234
group_3429		hypothetical protein	10	10	1	5	2080				1508	1508	1508	ASM2963622v1 _00404	GCF_003013635.1_ASM301363v1 _01439	GCF_033128185.1_ASM3312818v1 _00257	GCF_033128265.1_ASM3312826v1 _00261	ASM3312828v1 _00265	GCF_004119355.1_ASM411935v1 _02171	ASM76232v1 _00784	E88.fna_00406	Q7451 _00372	Q7452 _00398
sigF		RNA polymerase sigma-F factor	10	10	1	5	1043				758	758	758	ASM2963622v1 _02260	GCF_003013635.1_ASM301363v1 _00432	GCF_033128185.1_ASM3312818v1 _02214	GCF_033128265.1_ASM3312826v1 _02167	ASM3312828v1 _02177	GCF_004119355.1_ASM411935v1 _01201	ASM76232v1 _00259	E88.fna_02357	Q7451 _01133	Q7452 _02333
sigA_2		RNA polymerase sigma factor SigA	10	10	1	5	3500				1067	1067	1067	ASM2963622v1 _02073	GCF_003013635.1_ASM301363v1 _01510	GCF_033128185.1_ASM3312818v1 _01956	GCF_033128265.1_ASM3312826v1 _01981	ASM3312828v1 _01989	GCF_004119355.1_ASM411935v1 _01457	ASM76232v1 _00506	E88.fna_02101	Q7451 _01998	Q7452 _02102
mbl		Cell shape-determining protein Mbl	10	10	1	5	2216				1031	1031	1031	ASM2963622v1 _00317	GCF_003013635.1_ASM301363v1 _02103	GCF_033128185.1_ASM3312818v1 _00173	GCF_033128265.1_ASM3312826v1 _00174	ASM3312828v1 _00178	GCF_004119355.1_ASM411935v1 _02261	ASM76232v1 _00868	E88.fna_00316	Q7451 _01494	Q7452 _00311
adhE_2		Aldehyde-alcohol dehydrogenase	10	10	1	5	3955				1598	1598	1598	ASM2963622v1 _01511	GCF_003013635.1_ASM301363v1 _01759	GCF_033128185.1_ASM3312818v1 _01345	GCF_033128265.1_ASM3312826v1 _01377	ASM3312828v1 _01390	GCF_004119355.1_ASM411935v1 _00437	ASM76232v1 _02733	E88.fna_01515	Q7451 _00695	Q7452 _01515
upp		Uracil phosphoribosyltransferase	10	10	1	5	2226				629	629	629	ASM2963622v1 _00307	GCF_003013635.1_ASM301363v1 _02113	GCF_033128185.1_ASM3312818v1 _00163	GCF_033128265.1_ASM3312826v1 _00164	ASM3312828v1 _00168	GCF_004119355.1_ASM411935v1 _02271	ASM76232v1 _00878	E88.fna_00306	Q7451 _01504	Q7452 _00301
argR		Arginine repressor	10	10	1	5	315				461	461	461	ASM2963622v1 _01625	GCF_003013635.1_ASM301363v1 _00572	GCF_033128185.1_ASM3312818v1 _01487	GCF_033128265.1_ASM3312826v1 _01492	ASM3312828v1 _01549	GCF_004119355.1_ASM411935v1 _00587	ASM76232v1 _01201	E88.fna_01664	Q7451 _00590	Q7452 _01627
walR_1		Transcriptional regulatory protein WalR	10	10	1	5	1561				698	698	698	ASM2963622v1 _01160	GCF_003013635.1_ASM301363v1 _00020	GCF_033128185.1_ASM3312818v1 _00994	GCF_033128265.1_ASM3312826v1 _01020	ASM3312828v1 _01031	GCF_004119355.1_ASM411935v1 _01547	ASM76232v1 _01731	E88.fna_01164	Q7451 _00307	Q7452 _01146
pduU_1		Propanediol utilization protein PduU	10	10	1	5	3947				353	353	353	ASM2963622v1 _01519	GCF_003013635.1_ASM301363v1 _01767	GCF_033128185.1_ASM3312818v1 _01353	GCF_033128265.1_ASM3312826v1 _01385	ASM3312828v1 _01398	GCF_004119355.1_ASM411935v1 _00445	ASM76232v1 _02725	E88.fna_01523	Q7451 _00687	Q7452 _01523
lytC_2		N-acetylmuramoyl-L-alanine amidase LytC	10	10	1	5	3446				1061	1061	1061	ASM2963622v1 _00766	GCF_003013635.1_ASM301363v1 _02323	GCF_033128185.1_ASM3312818v1 _00611	GCF_033128265.1_ASM3312826v1 _00626	ASM3312828v1 _00637	GCF_004119355.1_ASM411935v1 _02717	ASM76232v1 _02187	E88.fna_00778	Q7451 _01785	Q7452 _00764
def		Peptide deformylase	10	10	1	5	3134				452	452	452	ASM2963622v1 _01247	GCF_003013635.1_ASM301363v1 _00107	GCF_033128185.1_ASM3312818v1 _01084	GCF_033128265.1_ASM3312826v1 _01107	ASM3312828v1 _01122	GCF_004119355.1_ASM411935v1 _01649	ASM76232v1 _02330	E88.fna_01265	Q7451 _00216	Q7452 _01238
kamA		L-lysine 2,3-aminomutase	10	10	1	5	3600				1274	1274	1274	ASM2963622v1 _00885	GCF_003013635.1_ASM301363v1 _01617	GCF_033128185.1_ASM3312818v1 _00730	GCF_033128265.1_ASM3312826v1 _00745	ASM3312828v1 _00840	GCF_004119355.1_ASM411935v1 _02051	ASM76232v1 _01896	E88.fna_00901	Q7451 _00805	Q7452 _00881
group_3441		hypothetical protein	10	10	1	5	1651				1082	1082	1082	ASM2963622v1 _00822	GCF_003013635.1_ASM301363v1 _01680	GCF_033128185.1_ASM3312818v1 _00665	GCF_033128265.1_ASM3312826v1 _00682	ASM3312828v1 _00695	GCF_004119355.1_ASM411935v1 _02116	ASM76232v1 _01830	E88.fna_00836	Q7451 _00742	Q7452 _00819
yunB		Sporulation protein YunB	10	10	1	5	1038				638	638	638	ASM2963622v1 _02255	GCF_003013635.1_ASM301363v1 _00437	GCF_033128185.1_ASM3312818v1 _02209	GCF_033128265.1_ASM3312826v1 _02162	ASM3312828v1 _02172	GCF_004119355.1_ASM411935v1 _01206	ASM76232v1 _00264	E88.fna_02352	Q7451 _01128	Q7452 _02328
group_3443		hypothetical protein	10	10	1	5	1356				1358	1358	1358	ASM2963622v1 _01038	GCF_003013635.1_ASM301363v1 _00935	GCF_033128185.1_ASM3312818v1 _00879	GCF_033128265.1_ASM3312826v1 _00898	ASM3312828v1 _00986	GCF_004119355.1_ASM411935v1 _01900	ASM76232v1 _02042	E88.fna_01052	Q7451 _02185	Q7452 _01035
pgpH		Cyclic-di-AMP phosphodiesterase PgpH	10	10	1	5	3514				2075	2075	2075	ASM2963622v1 _02085	GCF_003013635.1_ASM301363v1 _01522	GCF_033128185.1_ASM3312818v1 _01968	GCF_033128265.1_ASM3312826v1 _01993	ASM3312828v1 _02003	GCF_004119355.1_ASM411935v1 _01445	ASM76232v1 _00494	E88.fna_02113	Q7451 _02010	Q7452 _02114
rplI		50S ribosomal protein L9	10	10	1	5	2387				443	443	443	ASM2963622v1 _00121	GCF_003013635.1_ASM301363v1 _02424	GCF_033128185.1_ASM3312818v1 _02844	GCF_033128265.1_ASM3312826v1 _02790	ASM3312828v1 _02741	GCF_004119355.1_ASM411935v1 _00123	ASM76232v1 _01377	E88.fna_00077	Q7451 _01725	Q7452 _00079
rbsC_1		Ribose import permease protein RbsC	10	10	1	5	3624				968	968	968	ASM2963622v1 _00904	GCF_003013635.1_ASM301363v1 _01598	GCF_033128185.1_ASM3312818v1 _00751	GCF_033128265.1_ASM3312826v1 _00764	ASM3312828v1 _00859	GCF_004119355.1_ASM411935v1 _02032	ASM76232v1 _01915	E88.fna_00920	Q7451 _00821	Q7452 _00897
rplS		50S ribosomal protein L19	10	10	1	5	3172				347	347	347	ASM2963622v1 _01283	GCF_003013635.1_ASM301363v1 _00143	GCF_033128185.1_ASM3312818v1 _01120	GCF_033128265.1_ASM3312826v1 _01144	ASM3312828v1 _01160	GCF_004119355.1_ASM411935v1 _01688	ASM76232v1 _02368	E88.fna_01303	Q7451 _00180	Q7452 _01274
ybiT_2		putative ABC transporter ATP-binding protein YbiT	10	10	1	5	3361				1556	1556	1556	ASM2963622v1 _00583	GCF_003013635.1_ASM301363v1 _01345	GCF_033128185.1_ASM3312818v1 _00435	GCF_033128265.1_ASM3312826v1 _00440	ASM3312828v1 _00450	GCF_004119355.1_ASM411935v1 _02584	ASM76232v1 _02561	E88.fna_00594	Q7451 _02097	Q7452 _00579
rpoB		DNA-directed RNA polymerase subunit beta	10	10	1	5	2626				3710	3719	3711	ASM2963622v1 _02655	GCF_003013635.1_ASM301363v1 _01239	GCF_033128185.1_ASM3312818v1 _02682	GCF_033128265.1_ASM3312826v1 _02631	ASM3312828v1 _02581	GCF_004119355.1_ASM411935v1 _00372	ASM76232v1 _02715	E88.fna_02733	Q7451 _02844	Q7452 _02727
spoVT		Stage V sporulation protein T	10	10	1	5	2299				551	551	551	ASM2963622v1 _00029	GCF_003013635.1_ASM301363v1 _02554	GCF_033128185.1_ASM3312818v1 _02751	GCF_033128265.1_ASM3312826v1 _02698	ASM3312828v1 _02649	GCF_004119355.1_ASM411935v1 _00173	ASM76232v1 _01469	E88.fna_00170	Q7451 _01632	Q7452 _00169
alsT_4		Amino-acid carrier protein AlsT	10	10	1	5	2999				1394	1394	1394	ASM2963622v1 _02035	GCF_003013635.1_ASM301363v1 _01857	GCF_033128185.1_ASM3312818v1 _01922	GCF_033128265.1_ASM3312826v1 _01944	ASM3312828v1 _01957	GCF_004119355.1_ASM411935v1 _00987	ASM76232v1 _00538	E88.fna_02063	Q7451 _02724	Q7452 _02067
ntpB_1		V-type sodium ATPase subunit B	10	10	1	5	1243				1385	1391	1386	ASM2963622v1 _01002	GCF_003013635.1_ASM301363v1 _00901	GCF_033128185.1_ASM3312818v1 _00845	GCF_033128265.1_ASM3312826v1 _00862	ASM3312828v1 _00952	GCF_004119355.1_ASM411935v1 _01934	ASM76232v1 _02008	E88.fna_01018	Q7451 _00931	Q7452 _01001
obg		GTPase Obg	10	10	1	5	3552				1277	1277	1277	ASM2963622v1 _02121	GCF_003013635.1_ASM301363v1 _01558	GCF_033128185.1_ASM3312818v1 _02006	GCF_033128265.1_ASM3312826v1 _02029	ASM3312828v1 _02039	GCF_004119355.1_ASM411935v1 _01409	ASM76232v1 _00458	E88.fna_02149	Q7451 _02047	Q7452 _02151
group_3454		hypothetical protein	10	10	1	5	2134				338	338	338	ASM2963622v1 _00352	GCF_003013635.1_ASM301363v1 _01387	GCF_033128185.1_ASM3312818v1 _00207	GCF_033128265.1_ASM3312826v1 _00209	ASM3312828v1 _00212	GCF_004119355.1_ASM411935v1 _02227	ASM76232v1 _00836	E88.fna_00350	Q7451 _01458	Q7452 _00345
murJ_2		Lipid II flippase MurJ	10	10	1	5	1058				1544	1544	1544	ASM2963622v1 _02275	GCF_003013635.1_ASM301363v1 _00417	GCF_033128185.1_ASM3312818v1 _02229	GCF_033128265.1_ASM3312826v1 _02182	ASM3312828v1 _02192	GCF_004119355.1_ASM411935v1 _01186	ASM76232v1 _00244	E88.fna_02372	Q7451 _01148	Q7452 _02348
group_3456		hypothetical protein	10	10	1	5	2068				734	734	734	ASM2963622v1 _00415	GCF_003013635.1_ASM301363v1 _01450	GCF_033128185.1_ASM3312818v1 _00268	GCF_033128265.1_ASM3312826v1 _00272	ASM3312828v1 _00276	GCF_004119355.1_ASM411935v1 _02157	ASM76232v1 _00772	E88.fna_00420	Q7451 _00386	Q7452 _00412
group_3457		hypothetical protein	10	10	1	5	3630				665	665	665	ASM2963622v1 _00910	GCF_003013635.1_ASM301363v1 _01592	GCF_033128185.1_ASM3312818v1 _00757	GCF_033128265.1_ASM3312826v1 _00770	ASM3312828v1 _00865	GCF_004119355.1_ASM411935v1 _02026	ASM76232v1 _01921	E88.fna_00926	Q7451 _00827	Q7452 _00903
sigD		RNA polymerase sigma-D factor	10	10	1	5	232				728	728	728	ASM2963622v1 _01705	GCF_003013635.1_ASM301363v1 _00652	GCF_033128185.1_ASM3312818v1 _01568	GCF_033128265.1_ASM3312826v1 _01572	ASM3312828v1 _01630	GCF_004119355.1_ASM411935v1 _00668	ASM76232v1 _01120	E88.fna_01745	Q7451 _02476	Q7452 _01709
dnaN		Beta sliding clamp	10	10	1	5	2411				1103	1103	1103	ASM2963622v1 _00145	GCF_003013635.1_ASM301363v1 _02448	GCF_033128185.1_ASM3312818v1 _00002	GCF_033128265.1_ASM3312826v1 _00002	ASM3312828v1 _00002	GCF_004119355.1_ASM411935v1 _00099	ASM76232v1 _01353	E88.fna_00053	Q7451 _01748	Q7452 _00056
ynbD		putative protein YnbD	10	10	1	5	3540				626	626	626	ASM2963622v1 _02109	GCF_003013635.1_ASM301363v1 _01546	GCF_033128185.1_ASM3312818v1 _01993	GCF_033128265.1_ASM3312826v1 _02017	ASM3312828v1 _02027	GCF_004119355.1_ASM411935v1 _01421	ASM76232v1 _00470	E88.fna_02137	Q7451 _02035	Q7452 _02139
clpX		ATP-dependent Clp protease ATP-binding subunit ClpX	10	10	1	5	3675				1289	1289	1289	ASM2963622v1 _02389	GCF_003013635.1_ASM301363v1 _00303	GCF_033128185.1_ASM3312818v1 _02342	GCF_033128265.1_ASM3312826v1 _02296	ASM3312828v1 _02305	GCF_004119355.1_ASM411935v1 _01075	ASM76232v1 _00133	E88.fna_02482	Q7451 _01258	Q7452 _02462
spoIIAB_3		Anti-sigma F factor	10	10	1	5	1044				425	425	425	ASM2963622v1 _02261	GCF_003013635.1_ASM301363v1 _00431	GCF_033128185.1_ASM3312818v1 _02215	GCF_033128265.1_ASM3312826v1 _02168	ASM3312828v1 _02178	GCF_004119355.1_ASM411935v1 _01200	ASM76232v1 _00258	E88.fna_02358	Q7451 _01134	Q7452 _02334
secY		Protein translocase subunit SecY	10	10	1	5	2656				1277	1277	1277	ASM2963622v1 _02627	GCF_003013635.1_ASM301363v1 _01211	GCF_033128185.1_ASM3312818v1 _02654	GCF_033128265.1_ASM3312826v1 _02603	ASM3312828v1 _02552	GCF_004119355.1_ASM411935v1 _02384	ASM76232v1 _01517	E88.fna_02705	Q7451 _01433	Q7452 _02699
spoIIAA		Anti-sigma F factor antagonist	10	10	1	5	1045				335	335	335	ASM2963622v1 _02262	GCF_003013635.1_ASM301363v1 _00430	GCF_033128185.1_ASM3312818v1 _02216	GCF_033128265.1_ASM3312826v1 _02169	ASM3312828v1 _02179	GCF_004119355.1_ASM411935v1 _01199	ASM76232v1 _00257	E88.fna_02359	Q7451 _01135	Q7452 _02335
sigA_1		RNA polymerase sigma factor SigA	10	10	1	5	1583				848	848	848	ASM2963622v1 _00861	GCF_003013635.1_ASM301363v1 _01641	GCF_033128185.1_ASM3312818v1 _00704	GCF_033128265.1_ASM3312826v1 _00721	ASM3312828v1 _00815	GCF_004119355.1_ASM411935v1 _02076	ASM76232v1 _01871	E88.fna_00876	Q7451 _00780	Q7452 _00856
infB		Translation initiation factor IF-2	10	10	1	5	3197				2048	2048	2048	ASM2963622v1 _01307	GCF_003013635.1_ASM301363v1 _00167	GCF_033128185.1_ASM3312818v1 _01144	GCF_033128265.1_ASM3312826v1 _01168	ASM3312828v1 _01185	GCF_004119355.1_ASM411935v1 _01712	ASM76232v1 _02392	E88.fna_01327	Q7451 _00156	Q7452 _01298
rpoA		DNA-directed RNA polymerase subunit alpha	10	10	1	5	2665				947	947	947	ASM2963622v1 _02618	GCF_003013635.1_ASM301363v1 _01202	GCF_033128185.1_ASM3312818v1 _02645	GCF_033128265.1_ASM3312826v1 _02594	ASM3312828v1 _02543	GCF_004119355.1_ASM411935v1 _02393	ASM76232v1 _01526	E88.fna_02696	Q7451 _01424	Q7452 _02690
ktrA		Ktr system potassium uptake protein A	10	10	1	5	1075				662	662	662	ASM2963622v1 _02292	GCF_003013635.1_ASM301363v1 _00400	GCF_033128185.1_ASM3312818v1 _02246	GCF_033128265.1_ASM3312826v1 _02199	ASM3312828v1 _02209	GCF_004119355.1_ASM411935v1 _01169	ASM76232v1 _00227	E88.fna_02389	Q7451 _01165	Q7452 _02365
rimI		[Ribosomal protein S18]-alanine N-acetyltransferase	10	10	1	5	2846				458	458	458	ASM2963622v1 _02478	GCF_003013635.1_ASM301363v1 _01059	GCF_033128185.1_ASM3312818v1 _02510	GCF_033128265.1_ASM3312826v1 _02449	ASM3312828v1 _02405	GCF_004119355.1_ASM411935v1 _02526	ASM76232v1 _01662	E88.fna_02564	Q7451 _01287	Q7452 _02553
thlA		Acetyl-CoA acetyltransferase	10	10	1	5	2222				1175	1175	1175	ASM2963622v1 _00311	GCF_003013635.1_ASM301363v1 _02109	GCF_033128185.1_ASM3312818v1 _00167	GCF_033128265.1_ASM3312826v1 _00168	ASM3312828v1 _00172	GCF_004119355.1_ASM411935v1 _02267	ASM76232v1 _00874	E88.fna_00310	Q7451 _01500	Q7452 _00305
xerD_3		Tyrosine recombinase XerD	10	10	1	5	3864				608	608	608	ASM2963622v1 _02743	GCF_003013635.1_ASM301363v1 _02693	GCF_033128185.1_ASM3312818v1 _02873	GCF_033128265.1_ASM3312826v1 _02817	ASM3312828v1 _02769	GCF_004119355.1_ASM411935v1 _00082	ASM76232v1 _00052	E88.fna_02852	Q7451 _02751	Q7452 _02817
mrdB		Peptidoglycan glycosyltransferase MrdB	10	10	1	5	3563				1121	1121	1121	ASM2963622v1 _02131	GCF_003013635.1_ASM301363v1 _01568	GCF_033128185.1_ASM3312818v1 _02016	GCF_033128265.1_ASM3312826v1 _02039	ASM3312828v1 _02049	GCF_004119355.1_ASM411935v1 _01399	ASM76232v1 _00448	E88.fna_02159	Q7451 _01845	Q7452 _02162
group_3473		hypothetical protein	10	10	1	5	1386				1217	1217	1217	ASM2963622v1 _01067	GCF_003013635.1_ASM301363v1 _00964	GCF_033128185.1_ASM3312818v1 _00908	GCF_033128265.1_ASM3312826v1 _00927	ASM3312828v1 _01017	GCF_004119355.1_ASM411935v1 _01871	ASM76232v1 _02071	E88.fna_01081	Q7451 _02214	Q7452 _01064
group_3474		Alkaline shock protein 23	10	10	1	5	305				395	395	395	ASM2963622v1 _01635	GCF_003013635.1_ASM301363v1 _00582	GCF_033128185.1_ASM3312818v1 _01497	GCF_033128265.1_ASM3312826v1 _01502	ASM3312828v1 _01559	GCF_004119355.1_ASM411935v1 _00597	ASM76232v1 _01191	E88.fna_01674	Q7451 _00580	Q7452 _01637
hpf		Ribosome hibernation promotion factor	10	10	1	5	2208				530	530	530	ASM2963622v1 _00328	GCF_003013635.1_ASM301363v1 _02092	GCF_033128185.1_ASM3312818v1 _00184	GCF_033128265.1_ASM3312826v1 _00185	ASM3312828v1 _00189	GCF_004119355.1_ASM411935v1 _02250	ASM76232v1 _00859	E88.fna_00327	Q7451 _01482	Q7452 _00322
cdr		Coenzyme A disulfide reductase	10	10	1	5	1296				1700	1700	1700	ASM2963622v1 _01205	GCF_003013635.1_ASM301363v1 _00065	GCF_033128185.1_ASM3312818v1 _01038	GCF_033128265.1_ASM3312826v1 _01065	ASM3312828v1 _01076	GCF_004119355.1_ASM411935v1 _01604	ASM76232v1 _01775	E88.fna_01221	Q7451 _00263	Q7452 _01191
cysS		Cysteine--tRNA ligase	10	10	1	5	2260				1397	1397	1397	ASM2963622v1 _02669	GCF_003013635.1_ASM301363v1 _02651	GCF_033128185.1_ASM3312818v1 _02696	GCF_033128265.1_ASM3312826v1 _02645	ASM3312828v1 _02595	GCF_004119355.1_ASM411935v1 _00349	ASM76232v1 _02702	E88.fna_02747	Q7451 _02778	Q7452 _02741
cphB		Cyanophycinase	10	10	1	5	1779				797	797	797	ASM2963622v1 _00280	GCF_003013635.1_ASM301363v1 _02017	GCF_033128185.1_ASM3312818v1 _00136	GCF_033128265.1_ASM3312826v1 _00137	ASM3312828v1 _00141	GCF_004119355.1_ASM411935v1 _02298	ASM76232v1 _00905	E88.fna_00279	Q7451 _01531	Q7452 _00274
group_3479		hypothetical protein	10	10	1	5	1205				959	959	959	ASM2963622v1 _00943	GCF_003013635.1_ASM301363v1 _00830	GCF_033128185.1_ASM3312818v1 _00785	GCF_033128265.1_ASM3312826v1 _00803	ASM3312828v1 _00893	GCF_004119355.1_ASM411935v1 _01993	ASM76232v1 _01949	E88.fna_00959	Q7451 _00866	Q7452 _00936
dnaA_1		Chromosomal replication initiator protein DnaA	10	10	1	5	2410				1364	1364	1364	ASM2963622v1 _00144	GCF_003013635.1_ASM301363v1 _02447	GCF_033128185.1_ASM3312818v1 _00001	GCF_033128265.1_ASM3312826v1 _00001	ASM3312828v1 _00001	GCF_004119355.1_ASM411935v1 _00100	ASM76232v1 _01354	E88.fna_00054	Q7451 _01747	Q7452 _00057
sasA_8		Adaptive-response sensory-kinase SasA	10	10	1	5	2907				1436	1436	1436	ASM2963622v1 _01577	GCF_003013635.1_ASM301363v1 _02357	GCF_033128185.1_ASM3312818v1 _01441	GCF_033128265.1_ASM3312826v1 _01444	ASM3312828v1 _01464	GCF_004119355.1_ASM411935v1 _00501	ASM76232v1 _01286	E88.fna_01579	Q7451 _00636	Q7452 _01580
cbiL		Cobalt-precorrin-2 C(20)-methyltransferase	10	10	1	5	3407				665	665	665	ASM2963622v1 _00730	GCF_003013635.1_ASM301363v1 _02476	GCF_033128185.1_ASM3312818v1 _00575	GCF_033128265.1_ASM3312826v1 _00590	ASM3312828v1 _00599	GCF_004119355.1_ASM411935v1 _02754	ASM76232v1 _02150	E88.fna_00740	Q7451 _01821	Q7452 _00728
group_3483		Putative TrmH family tRNA/rRNA methyltransferase	10	10	1	5	2615				737	737	737	ASM2963622v1 _02666	GCF_003013635.1_ASM301363v1 _02648	GCF_033128185.1_ASM3312818v1 _02693	GCF_033128265.1_ASM3312826v1 _02642	ASM3312828v1 _02592	GCF_004119355.1_ASM411935v1 _00346	ASM76232v1 _02705	E88.fna_02744	Q7451 _02775	Q7452 _02738
adhB		Alcohol dehydrogenase 2	10	10	1	5	2962				1142	1142	1142	ASM2963622v1 _01527	GCF_003013635.1_ASM301363v1 _01775	GCF_033128185.1_ASM3312818v1 _01361	GCF_033128265.1_ASM3312826v1 _01393	ASM3312828v1 _01406	GCF_004119355.1_ASM411935v1 _00453	ASM76232v1 _01344	E88.fna_01531	Q7451 _00679	Q7452 _01531
recR		Recombination protein RecR	10	10	1	5	2006				596	596	596	ASM2963622v1 _00177	GCF_003013635.1_ASM301363v1 _02597	GCF_033128185.1_ASM3312818v1 _00034	GCF_033128265.1_ASM3312826v1 _00034	ASM3312828v1 _00036	GCF_004119355.1_ASM411935v1 _00320	ASM76232v1 _01702	E88.fna_00021	Q7451 _02576	Q7452 _00024
cshA		DEAD-box ATP-dependent RNA helicase CshA	10	10	1	5	3491				1574	1574	1574	ASM2963622v1 _02064	GCF_003013635.1_ASM301363v1 _01501	GCF_033128185.1_ASM3312818v1 _01947	GCF_033128265.1_ASM3312826v1 _01972	ASM3312828v1 _01980	GCF_004119355.1_ASM411935v1 _01466	ASM76232v1 _00515	E88.fna_02092	Q7451 _01989	Q7452 _02093
rbr3A		Reverse rubrerythrin-1	10	10	1	5	1657				545	545	545	ASM2963622v1 _00816	GCF_003013635.1_ASM301363v1 _02186	GCF_033128185.1_ASM3312818v1 _00661	GCF_033128265.1_ASM3312826v1 _00676	ASM3312828v1 _00689	GCF_004119355.1_ASM411935v1 _00202	ASM76232v1 _01792	E88.fna_00830	Q7451 _02701	Q7452 _00815
group_3490		hypothetical protein	10	10	1	5	1295				1340	1340	1340	ASM2963622v1 _01206	GCF_003013635.1_ASM301363v1 _00066	GCF_033128185.1_ASM3312818v1 _01039	GCF_033128265.1_ASM3312826v1 _01066	ASM3312828v1 _01077	GCF_004119355.1_ASM411935v1 _01605	ASM76232v1 _01776	E88.fna_01222	Q7451 _00262	Q7452 _01192
ypuA		putative protein YpuA	10	10	1	5	2896				941	941	941	ASM2963622v1 _01588	GCF_003013635.1_ASM301363v1 _02368	GCF_033128185.1_ASM3312818v1 _01452	GCF_033128265.1_ASM3312826v1 _01455	ASM3312828v1 _01475	GCF_004119355.1_ASM411935v1 _00512	ASM76232v1 _01275	E88.fna_01590	Q7451 _00625	Q7452 _01591
btuD_1		Vitamin B12 import ATP-binding protein BtuD	10	10	1	5	2076				749	752	749	ASM2963622v1 _00408	GCF_003013635.1_ASM301363v1 _01443	GCF_033128185.1_ASM3312818v1 _00261	GCF_033128265.1_ASM3312826v1 _00265	ASM3312828v1 _00269	GCF_004119355.1_ASM411935v1 _02167	ASM76232v1 _00780	E88.fna_00410	Q7451 _00376	Q7452 _00402
mgsR		Regulatory protein MgsR	10	10	1	5	3091				356	356	356	ASM2963622v1 _01208	GCF_003013635.1_ASM301363v1 _00068	GCF_033128185.1_ASM3312818v1 _01041	GCF_033128265.1_ASM3312826v1 _01068	ASM3312828v1 _01079	GCF_004119355.1_ASM411935v1 _01607	ASM76232v1 _01778	E88.fna_01224	Q7451 _00260	Q7452 _01194
alsT_3		Amino-acid carrier protein AlsT	10	10	1	5	3096				1466	1466	1466	ASM2963622v1 _01213	GCF_003013635.1_ASM301363v1 _00073	GCF_033128185.1_ASM3312818v1 _01046	GCF_033128265.1_ASM3312826v1 _01073	ASM3312828v1 _01084	GCF_004119355.1_ASM411935v1 _01612	ASM76232v1 _01783	E88.fna_01229	Q7451 _00255	Q7452 _01199
cutD_2		Choline trimethylamine-lyase activating enzyme	10	10	1	5	3946				953	953	953	ASM2963622v1 _01520	GCF_003013635.1_ASM301363v1 _01768	GCF_033128185.1_ASM3312818v1 _01354	GCF_033128265.1_ASM3312826v1 _01386	ASM3312828v1 _01399	GCF_004119355.1_ASM411935v1 _00446	ASM76232v1 _02724	E88.fna_01524	Q7451 _00686	Q7452 _01524
group_3496		hypothetical protein	10	10	1	5	2616				512	512	512	ASM2963622v1 _02665	GCF_003013635.1_ASM301363v1 _02647	GCF_033128185.1_ASM3312818v1 _02692	GCF_033128265.1_ASM3312826v1 _02641	ASM3312828v1 _02591	GCF_004119355.1_ASM411935v1 _00345	ASM76232v1 _02706	E88.fna_02743	Q7451 _02774	Q7452 _02737
atpE_1		V-type proton ATPase subunit E	10	10	1	5	1250				326	326	326	ASM2963622v1 _00995	GCF_003013635.1_ASM301363v1 _00894	GCF_033128185.1_ASM3312818v1 _00838	GCF_033128265.1_ASM3312826v1 _00855	ASM3312828v1 _00945	GCF_004119355.1_ASM411935v1 _01941	ASM76232v1 _02001	E88.fna_01011	Q7451 _00924	Q7452 _00994
group_3498		hypothetical protein	10	10	1	5	1300				683	683	683	ASM2963622v1 _01201	GCF_003013635.1_ASM301363v1 _00061	GCF_033128185.1_ASM3312818v1 _01034	GCF_033128265.1_ASM3312826v1 _01061	ASM3312828v1 _01072	GCF_004119355.1_ASM411935v1 _01600	ASM76232v1 _01771	E88.fna_01217	Q7451 _00267	Q7452 _01187
oppD_1		Oligopeptide transport ATP-binding protein OppD	10	10	1	5	1105				941	941	941	ASM2963622v1 _01454	GCF_003013635.1_ASM301363v1 _01707	GCF_033128185.1_ASM3312818v1 _01293	GCF_033128265.1_ASM3312826v1 _01316	ASM3312828v1 _01337	GCF_004119355.1_ASM411935v1 _01855	ASM76232v1 _02544	E88.fna_01466	Q7451 _00003	Q7452 _01453
secA_2		Protein translocase subunit SecA	10	10	1	5	2331				500	500	500	ASM2963622v1 _00059	GCF_003013635.1_ASM301363v1 _02249	GCF_033128185.1_ASM3312818v1 _02781	GCF_033128265.1_ASM3312826v1 _02728	ASM3312828v1 _02679	GCF_004119355.1_ASM411935v1 _00297	ASM76232v1 _01439	E88.fna_00138	Q7451 _01662	Q7452 _00139
cbiG		Cobalt-precorrin-5A hydrolase	10	10	1	5	3409				995	995	995	ASM2963622v1 _00732	GCF_003013635.1_ASM301363v1 _02478	GCF_033128185.1_ASM3312818v1 _00577	GCF_033128265.1_ASM3312826v1 _00592	ASM3312828v1 _00601	GCF_004119355.1_ASM411935v1 _02752	ASM76232v1 _02152	E88.fna_00742	Q7451 _01819	Q7452 _00730
group_3501		Nucleoid-associated protein	10	10	1	5	2005				341	341	341	ASM2963622v1 _00176	GCF_003013635.1_ASM301363v1 _02598	GCF_033128185.1_ASM3312818v1 _00033	GCF_033128265.1_ASM3312826v1 _00033	ASM3312828v1 _00035	GCF_004119355.1_ASM411935v1 _00321	ASM76232v1 _01701	E88.fna_00022	Q7451 _02575	Q7452 _00025
cbiH		putative cobalt-factor III C(17)-methyltransferase	10	10	1	5	3410				716	716	716	ASM2963622v1 _00733	GCF_003013635.1_ASM301363v1 _02479	GCF_033128185.1_ASM3312818v1 _00578	GCF_033128265.1_ASM3312826v1 _00593	ASM3312828v1 _00602	GCF_004119355.1_ASM411935v1 _02751	ASM76232v1 _02153	E88.fna_00743	Q7451 _01818	Q7452 _00731
aspA		Aspartate ammonia-lyase	10	10	1	5	1659				1412	1412	1412	ASM2963622v1 _00814	GCF_003013635.1_ASM301363v1 _02184	GCF_033128185.1_ASM3312818v1 _00659	GCF_033128265.1_ASM3312826v1 _00674	ASM3312828v1 _00687	GCF_004119355.1_ASM411935v1 _00204	ASM76232v1 _01794	E88.fna_00828	Q7451 _02699	Q7452 _00813
group_3504		hypothetical protein	10	10	1	5	1963				425	425	425	ASM2963622v1 _00474	GCF_003013635.1_ASM301363v1 _01938	GCF_033128185.1_ASM3312818v1 _00323	GCF_033128265.1_ASM3312826v1 _00331	ASM3312828v1 _00335	GCF_004119355.1_ASM411935v1 _02813	ASM76232v1 _02206	E88.fna_00482	Q7451 _00446	Q7452 _00473
group_3505		hypothetical protein	10	10	1	5	3595				326	326	326	ASM2963622v1 _00880	GCF_003013635.1_ASM301363v1 _01622	GCF_033128185.1_ASM3312818v1 _00725	GCF_033128265.1_ASM3312826v1 _00740	ASM3312828v1 _00835	GCF_004119355.1_ASM411935v1 _02056	ASM76232v1 _01891	E88.fna_00896	Q7451 _00800	Q7452 _00876
rpsK		30S ribosomal protein S11	10	10	1	5	2663				398	398	398	ASM2963622v1 _02620	GCF_003013635.1_ASM301363v1 _01204	GCF_033128185.1_ASM3312818v1 _02647	GCF_033128265.1_ASM3312826v1 _02596	ASM3312828v1 _02545	GCF_004119355.1_ASM411935v1 _02391	ASM76232v1 _01524	E88.fna_02698	Q7451 _01426	Q7452 _02692
yciC		Putative metal chaperone YciC	10	10	1	5	1204				635	635	635	ASM2963622v1 _00942	GCF_003013635.1_ASM301363v1 _00829	GCF_033128185.1_ASM3312818v1 _00784	GCF_033128265.1_ASM3312826v1 _00802	ASM3312828v1 _00892	GCF_004119355.1_ASM411935v1 _01994	ASM76232v1 _01948	E88.fna_00958	Q7451 _00865	Q7452 _00935
htpG		Chaperone protein HtpG	10	10	1	5	2912				1874	1874	1874	ASM2963622v1 _01573	GCF_003013635.1_ASM301363v1 _02353	GCF_033128185.1_ASM3312818v1 _01436	GCF_033128265.1_ASM3312826v1 _01440	ASM3312828v1 _01460	GCF_004119355.1_ASM411935v1 _00497	ASM76232v1 _01290	E88.fna_01575	Q7451 _00640	Q7452 _01576
group_3509		hypothetical protein	10	10	1	5	1298				527	527	527	ASM2963622v1 _01203	GCF_003013635.1_ASM301363v1 _00063	GCF_033128185.1_ASM3312818v1 _01036	GCF_033128265.1_ASM3312826v1 _01063	ASM3312828v1 _01074	GCF_004119355.1_ASM411935v1 _01602	ASM76232v1 _01773	E88.fna_01219	Q7451 _00265	Q7452 _01189
secA_1		hypothetical protein	10	10	1	5	1976				497	497	497	ASM2963622v1 _00463	GCF_003013635.1_ASM301363v1 _02575	GCF_033128185.1_ASM3312818v1 _00314	GCF_033128265.1_ASM3312826v1 _00320	ASM3312828v1 _00326	GCF_004119355.1_ASM411935v1 _02826	ASM76232v1 _00722	E88.fna_00469	Q7451 _00436	Q7452 _00462
cutC		Choline trimethylamine-lyase	10	10	1	5	3945				2540	2540	2540	ASM2963622v1 _01521	GCF_003013635.1_ASM301363v1 _01769	GCF_033128185.1_ASM3312818v1 _01355	GCF_033128265.1_ASM3312826v1 _01387	ASM3312828v1 _01400	GCF_004119355.1_ASM411935v1 _00447	ASM76232v1 _02723	E88.fna_01525	Q7451 _00685	Q7452 _01525
pdtaS		putative sensor histidine kinase pdtaS	10	10	1	5	982				1415	1415	1415	ASM2963622v1 _02198	GCF_003013635.1_ASM301363v1 _00493	GCF_033128185.1_ASM3312818v1 _02152	GCF_033128265.1_ASM3312826v1 _02106	ASM3312828v1 _02116	GCF_004119355.1_ASM411935v1 _01263	ASM76232v1 _00320	E88.fna_02295	Q7451 _01927	Q7452 _02256
cotI_2		Spore coat protein I	10	10	1	5	1767				1004	1004	1004	ASM2963622v1 _00269	GCF_003013635.1_ASM301363v1 _02006	GCF_033128185.1_ASM3312818v1 _00125	GCF_033128265.1_ASM3312826v1 _00126	ASM3312828v1 _00130	GCF_004119355.1_ASM411935v1 _02311	ASM76232v1 _00916	E88.fna_00266	Q7451 _01543	Q7452 _00262
tdk		Thymidine kinase	10	10	1	5	2235				578	578	578	ASM2963622v1 _00298	GCF_003013635.1_ASM301363v1 _02122	GCF_033128185.1_ASM3312818v1 _00154	GCF_033128265.1_ASM3312826v1 _00155	ASM3312828v1 _00159	GCF_004119355.1_ASM411935v1 _02280	ASM76232v1 _00887	E88.fna_00297	Q7451 _01513	Q7452 _00292
COQ7		5-demethoxyubiquinone hydroxylase, mitochondrial	10	10	1	5	2061				458	458	458	ASM2963622v1 _00422	GCF_003013635.1_ASM301363v1 _01457	GCF_033128185.1_ASM3312818v1 _00275	GCF_033128265.1_ASM3312826v1 _00279	ASM3312828v1 _00283	GCF_004119355.1_ASM411935v1 _02150	ASM76232v1 _00765	E88.fna_00427	Q7451 _00393	Q7452 _00419
rplO		50S ribosomal protein L15	10	10	1	5	2655				440	440	440	ASM2963622v1 _02628	GCF_003013635.1_ASM301363v1 _01212	GCF_033128185.1_ASM3312818v1 _02655	GCF_033128265.1_ASM3312826v1 _02604	ASM3312828v1 _02553	GCF_004119355.1_ASM411935v1 _02383	ASM76232v1 _01516	E88.fna_02706	Q7451 _01434	Q7452 _02700
ddh		Meso-diaminopimelate D-dehydrogenase	10	10	1	5	2716				980	980	980	ASM2963622v1 _02574	GCF_003013635.1_ASM301363v1 _01158	GCF_033128185.1_ASM3312818v1 _02601	GCF_033128265.1_ASM3312826v1 _02538	ASM3312828v1 _02494	GCF_004119355.1_ASM411935v1 _02438	ASM76232v1 _01574	E88.fna_02652	Q7451 _01379	Q7452 _02645
pnp_1		Polyribonucleotide nucleotidyltransferase	10	10	1	5	2291				410	410	410	ASM2963622v1 _00021	GCF_003013635.1_ASM301363v1 _02562	GCF_033128185.1_ASM3312818v1 _02743	GCF_033128265.1_ASM3312826v1 _02690	ASM3312828v1 _02641	GCF_004119355.1_ASM411935v1 _00181	ASM76232v1 _01477	E88.fna_00178	Q7451 _01624	Q7452 _00177
group_3518		hypothetical protein	10	10	1	5	1711				953	953	953	ASM2963622v1 _00215	GCF_003013635.1_ASM301363v1 _01952	GCF_033128185.1_ASM3312818v1 _00070	GCF_033128265.1_ASM3312826v1 _00072	ASM3312828v1 _00076	GCF_004119355.1_ASM411935v1 _00381	ASM76232v1 _00970	E88.fna_00210	Q7451 _01596	Q7452 _00209
btsS		Sensor histidine kinase BtsS	10	10	1	5	2996				1688	1688	1688	ASM2963622v1 _02038	GCF_003013635.1_ASM301363v1 _01860	GCF_033128185.1_ASM3312818v1 _01926	GCF_033128265.1_ASM3312826v1 _01947	ASM3312828v1 _01960	GCF_004119355.1_ASM411935v1 _00990	ASM76232v1 _00535	E88.fna_02066	Q7451 _01967	Q7452 _02070
group_352		hypothetical protein	10	10	1	5	2334				278	278	278	ASM2963622v1 _00062	GCF_003013635.1_ASM301363v1 _02252	GCF_033128185.1_ASM3312818v1 _02784	GCF_033128265.1_ASM3312826v1 _02731	ASM3312828v1 _02682	GCF_004119355.1_ASM411935v1 _00294	ASM76232v1 _01436	E88.fna_00135	Q7451 _01665	Q7452 _00136
pyrH		Uridylate kinase	10	10	1	5	3183				713	713	713	ASM2963622v1 _01294	GCF_003013635.1_ASM301363v1 _00154	GCF_033128185.1_ASM3312818v1 _01131	GCF_033128265.1_ASM3312826v1 _01155	ASM3312828v1 _01171	GCF_004119355.1_ASM411935v1 _01699	ASM76232v1 _02379	E88.fna_01314	Q7451 _00169	Q7452 _01285
regX3_3		Sensory transduction protein regX3	10	10	1	5	1817				707	707	707	ASM2963622v1 _01854	GCF_003013635.1_ASM301363v1 _00799	GCF_033128185.1_ASM3312818v1 _01709	GCF_033128265.1_ASM3312826v1 _01719	ASM3312828v1 _01771	GCF_004119355.1_ASM411935v1 _00820	ASM76232v1 _00984	E88.fna_01896	Q7451 _00961	Q7452 _01856
ftsA_2		Cell division protein FtsA	10	10	1	5	1554				1262	1262	1262	ASM2963622v1 _01153	GCF_003013635.1_ASM301363v1 _00013	GCF_033128185.1_ASM3312818v1 _00987	GCF_033128265.1_ASM3312826v1 _01013	ASM3312828v1 _01024	GCF_004119355.1_ASM411935v1 _01540	ASM76232v1 _01724	E88.fna_01157	Q7451 _00314	Q7452 _01139
group_3523		hypothetical protein	10	10	1	5	3571				686	686	686	ASM2963622v1 _02139	GCF_003013635.1_ASM301363v1 _01576	GCF_033128185.1_ASM3312818v1 _02024	GCF_033128265.1_ASM3312826v1 _02047	ASM3312828v1 _02057	GCF_004119355.1_ASM411935v1 _01391	ASM76232v1 _00440	E88.fna_02167	Q7451 _01853	Q7452 _02170
rhtA		Threonine/homoserine exporter RhtA	10	10	1	5	2560				899	899	899	ASM2963622v1 _01926	GCF_003013635.1_ASM301363v1 _02205	GCF_033128185.1_ASM3312818v1 _01787	GCF_033128265.1_ASM3312826v1 _01794	ASM3312828v1 _01847	GCF_004119355.1_ASM411935v1 _00893	ASM76232v1 _00649	E88.fna_01969	Q7451 _01038	Q7452 _01936
yknY_1		putative ABC transporter ATP-binding protein YknY	10	10	1	5	1952				716	716	716	ASM2963622v1 _00485	GCF_003013635.1_ASM301363v1 _01927	GCF_033128185.1_ASM3312818v1 _00334	GCF_033128265.1_ASM3312826v1 _00342	ASM3312828v1 _00346	GCF_004119355.1_ASM411935v1 _02802	ASM76232v1 _02217	E88.fna_00493	Q7451 _00457	Q7452 _00484
ccmK2		Carbon dioxide-concentrating mechanism protein CcmK	10	10	1	5	3944				308	308	308	ASM2963622v1 _01522	GCF_003013635.1_ASM301363v1 _01770	GCF_033128185.1_ASM3312818v1 _01356	GCF_033128265.1_ASM3312826v1 _01388	ASM3312828v1 _01401	GCF_004119355.1_ASM411935v1 _00448	ASM76232v1 _02722	E88.fna_01526	Q7451 _00684	Q7452 _01526
ssbA		Single-stranded DNA-binding protein A	10	10	1	5	2392				437	437	437	ASM2963622v1 _00126	GCF_003013635.1_ASM301363v1 _02429	GCF_033128185.1_ASM3312818v1 _02849	GCF_033128265.1_ASM3312826v1 _02795	ASM3312828v1 _02746	GCF_004119355.1_ASM411935v1 _00118	ASM76232v1 _01372	E88.fna_00072	Q7451 _01730	Q7452 _00074
eutC		Ethanolamine ammonia-lyase light chain	10	10	1	5	979				884	884	884	ASM2963622v1 _02195	GCF_003013635.1_ASM301363v1 _00496	GCF_033128185.1_ASM3312818v1 _02149	GCF_033128265.1_ASM3312826v1 _02103	ASM3312828v1 _02113	GCF_004119355.1_ASM411935v1 _01266	ASM76232v1 _00323	E88.fna_02292	Q7451 _01924	Q7452 _02253
whiA_2		putative cell division protein WhiA	10	10	1	5	2755				956	956	956	ASM2963622v1 _02535	GCF_003013635.1_ASM301363v1 _01119	GCF_033128185.1_ASM3312818v1 _02562	GCF_033128265.1_ASM3312826v1 _02499	ASM3312828v1 _02455	GCF_004119355.1_ASM411935v1 _02477	ASM76232v1 _01613	E88.fna_02613	Q7451 _01340	Q7452 _02606
[truncated: 2,828 more rows]
[truncated: 1 more columns]
